# Supplementary material for: Biallelic PAX7 variants cause a novel Satellite Cell-opathy with progressive muscle involvement resembling facioscapulohumeral muscular dystrophy
Source: Cell Death Dis. 2026 Jan 29;17(1):179. doi: 10.1038/s41419-025-08358-6 (PMC12876871; doi:10.1038/s41419-025-08358-6)
Supplement: Supplementary file 2 — Supplementary Table 1 [file 41419_2025_8358_MOESM2_ESM.xlsx]

## Sheet: Sheet1
			Quantitative muscle testing assessment (values in kg) with handheld dynamometer at age 42.
			Muscle group	Right	Left
			Shoulder extensors	0	2.5
			Shoulder abductors	8.7	13.1
			Shoulder flexors	12	7.7
			Elbow flexors	0	0
			Elbow extensors	2.9	8.8
			Wrist extensors	2.5	1.4
			Hip flexors	11.4	12.9
			Hip abductors	13.9	17.5
			Knee flexors	0	19.3
			Knee extensors	26.3	31.7
			Ankle dorsiflexors	0	24
