# Supplementary material for: Biallelic PAX7 variants cause a novel Satellite Cell-opathy with progressive muscle involvement resembling facioscapulohumeral muscular dystrophy
Source: Cell Death Dis. 2026 Jan 29;17(1):179. doi: 10.1038/s41419-025-08358-6 (PMC12876871; doi:10.1038/s41419-025-08358-6)
Supplement: Supplementary file 3 — Supplementary Table 2 [file 41419_2025_8358_MOESM3_ESM.xlsx]

## Sheet: lista myogene attuale
List of Genes screened
Reference transcript	Gene			Genes involved in D4Z4 epigenetic regulation and DUX4 targets
ENSG00000087884	AAMDC
ENSG00000124608	AARS2
ENSG00000154265	ABCA5
ENSG00000069431	ABCC9
ENSG00000206490	ABCF1
ENSG00000204574	ABCF1
ENSG00000231129	ABCF1
ENSG00000225989	ABCF1
ENSG00000236149	ABCF1
ENSG00000232169	ABCF1
ENSG00000236342	ABCF1
ENSG00000011198	ABHD5
ENSG00000163995	ABLIM2
ENSG00000174429	ABRA
ENSG00000076555	ACACB
ENSG00000177646	ACAD9
ENSG00000117054	ACADM
ENSG00000122971	ACADS
ENSG00000072778	ACADVL
ENSG00000087085	ACHE
ENSG00000100412	ACO2
ENSG00000205669	ACOT6
ENSG00000131069	ACSS2
ENSG00000143632	ACTA1
ENSG00000075624	ACTB
ENSG00000159251	ACTC1
ENSG00000077522	ACTN2
ENSG00000248746	ACTN3
ENSG00000115170	ACVR1
ENSG00000114739	ACVR2B
ENSG00000170634	ACYP2
ENSG00000196839	ADA
ENSG00000078295	ADCY2
ENSG00000162104	ADCY9
ENSG00000164393	ADGRF2
ENSG00000181092	ADIPOQ
ENSG00000153531	ADPRHL1
ENSG00000169252	ADRB2
ENSG00000239900	ADSL
ENSG00000185100	ADSS1
ENSG00000141385	AFG3L2
ENSG00000273540	AGBL1
ENSG00000162688	AGL
ENSG00000160216	AGPAT3
ENSG00000188157	AGRN
ENSG00000156709	AIFM1
ENSG00000106305	AIMP2
ENSG00000106992	AK1
ENSG00000121057	AKAP1
ENSG00000151320	AKAP6
ENSG00000127914	AKAP9
ENSG00000142208	AKT1
ENSG00000105221	AKT2
ENSG00000072210	ALDH3A2
ENSG00000149925	ALDOA
ENSG00000101901	ALG13
ENSG00000172339	ALG14
ENSG00000119523	ALG2
ENSG00000091542	ALKBH5
ENSG00000198796	ALPK2
ENSG00000136383	ALPK3
ENSG00000003393	ALS2
ENSG00000166025	AMOTL1
ENSG00000116748	AMPD1
ENSG00000116337	AMPD2
ENSG00000133805	AMPD3
ENSG00000214274	ANG
ENSG00000171819	ANGPTL7
ENSG00000029534	ANK1
ENSG00000145362	ANK2
ENSG00000148677	ANKRD1
ENSG00000165887	ANKRD2
ENSG00000163126	ANKRD23
ENSG00000156381	ANKRD9
ENSG00000185046	ANKS1B
ENSG00000171714	ANO5
ENSG00000122359	ANXA11
ENSG00000134262	AP4B1
ENSG00000081014	AP4E1
ENSG00000221838	AP4M1
ENSG00000100478	AP4S1
ENSG00000242802	AP5Z1
ENSG00000118137	APOA1
ENSG00000124701	APOBEC2
ENSG00000128313	APOL5
ENSG00000277390	APOL5
ENSG00000137074	APTX
ENSG00000169083	AR
ENSG00000104728	ARHGEF10
ENSG00000274726	ARHGEF10
ENSG00000150347	ARID5B
ENSG00000102931	ARL2BP
ENSG00000170540	ARL6IP1
ENSG00000172995	ARPP21
ENSG00000105643	ARRDC2
ENSG00000129744	ART1
ENSG00000156219	ART3
ENSG00000167311	ART5
ENSG00000004848	ARX
ENSG00000104763	ASAH1
ENSG00000146926	ASB10
ENSG00000165192	ASB11
ENSG00000198881	ASB12
ENSG00000239388	ASB14
ENSG00000146809	ASB15
ENSG00000161664	ASB16
ENSG00000182177	ASB18
ENSG00000278693	ASB2
ENSG00000100628	ASB2
ENSG00000005981	ASB4
ENSG00000164122	ASB5
ENSG00000177981	ASB8
ENSG00000100325	ASCC2
ENSG00000198513	ATL1
ENSG00000149311	ATM
ENSG00000018625	ATP1A2
ENSG00000101892	ATP1B4
ENSG00000196296	ATP2A1
ENSG00000174437	ATP2A2
ENSG00000157087	ATP2B2
ENSG00000099624	ATP5F1D
ENSG00000169020	ATP5ME
ENSG00000116459	ATP5PB
ENSG00000165240	ATP7A
ENSG00000124788	ATXN1
ENSG00000130638	ATXN10
ENSG00000204842	ATXN2
ENSG00000066427	ATXN3
ENSG00000163635	ATXN7
ENSG00000230223	ATXN8OS
ENSG00000166710	B2M
ENSG00000273686	B2M
ENSG00000162885	B3GALNT2
ENSG00000282880	B3GALNT2
ENSG00000172318	B3GALT1
ENSG00000170340	B3GNT2
ENSG00000135454	B4GALNT1
ENSG00000151929	BAG3
ENSG00000107949	BCCIP
ENSG00000171791	BCL2
ENSG00000113916	BCL6
ENSG00000166546	BEAN1
ENSG00000127325	BEST3
ENSG00000105829	BET1
ENSG00000123095	BHLHE41
ENSG00000185963	BICD2
ENSG00000136717	BIN1
ENSG00000166619	BLCAP
ENSG00000125378	BMP4
ENSG00000168000	BSCL2
ENSG00000064726	BTBD1
ENSG00000233436	BTBD18
ENSG00000184887	BTBD6
ENSG00000229597	BTNL2
ENSG00000224770	BTNL2
ENSG00000225845	BTNL2
ENSG00000224242	BTNL2
ENSG00000225412	BTNL2
ENSG00000275798	BTNL2
ENSG00000204290	BTNL2
ENSG00000226127	BTNL2
ENSG00000229741	BTNL2
ENSG00000112276	BVES
ENSG00000136261	BZW2
ENSG00000177354	C10orf71
ENSG00000204954	C12orf73
ENSG00000189227	C15orf61
ENSG00000131943	C19orf12
ENSG00000160392	C19orf47
ENSG00000175262	C1orf127
ENSG00000240654	C1QTNF9
ENSG00000147894	C9orf72
ENSG00000118298	CA14
ENSG00000164879	CA3
ENSG00000141837	CACNA1A
ENSG00000151067	CACNA1C
ENSG00000285479	CACNA1C
ENSG00000081248	CACNA1S
ENSG00000153956	CACNA2D1
ENSG00000157445	CACNA2D3
ENSG00000067191	CACNB1
ENSG00000165995	CACNB2
ENSG00000182389	CACNB4
ENSG00000108878	CACNG1
ENSG00000130433	CACNG6
ENSG00000169885	CALML6
ENSG00000070808	CAMK2A
ENSG00000058404	CAMK2B
ENSG00000148660	CAMK2G
ENSG00000130559	CAMSAP1
ENSG00000118200	CAMSAP2
ENSG00000144712	CAND2
ENSG00000112186	CAP2
ENSG00000162909	CAPN2
ENSG00000092529	CAPN3
ENSG00000142453	CARM1
ENSG00000172508	CARNS1
ENSG00000164305	CASP3
ENSG00000143318	CASQ1
ENSG00000118729	CASQ2
ENSG00000153113	CAST
ENSG00000274070	CASTOR2
ENSG00000239521	CASTOR3
ENSG00000105974	CAV1
ENSG00000182533	CAV3
ENSG00000177469	CAVIN1
ENSG00000170681	CAVIN4
ENSG00000122565	CBX3
ENSG00000163081	CCDC140
ENSG00000160050	CCDC28B
ENSG00000284862	CCDC39
ENSG00000180329	CCDC43
ENSG00000162004	CCDC78
ENSG00000175602	CCDC85B
ENSG00000015133	CCDC88C
ENSG00000102181	CD99L2
ENSG00000106993	CDC37L1
ENSG00000129910	CDH15
ENSG00000179242	CDH4
ENSG00000280641	CDH4
ENSG00000102225	CDK16
ENSG00000185267	CDNF
ENSG00000172216	CEBPB
ENSG00000221869	CEBPD
ENSG00000099954	CECR2
ENSG00000149187	CELF1
ENSG00000048740	CELF2
ENSG00000130695	CEP85
ENSG00000171811	CFAP46
ENSG00000089101	CFAP61
ENSG00000165410	CFL2
ENSG00000128965	CHAC1
ENSG00000159259	CHAF1B
ENSG00000070748	CHAT
ENSG00000273607	CHCHD10
ENSG00000250479	CHCHD10
ENSG00000106554	CHCHD3
ENSG00000100288	CHKB
ENSG00000255112	CHMP1B
ENSG00000083937	CHMP2B
ENSG00000138435	CHRNA1
ENSG00000129749	CHRNA10
ENSG00000170175	CHRNB1
ENSG00000283946	CHRNB1
ENSG00000135902	CHRND
ENSG00000108556	CHRNE
ENSG00000196811	CHRNG
ENSG00000198894	CIPC
ENSG00000104879	CKM
ENSG00000131730	CKMT2
ENSG00000188037	CLCN1
ENSG00000073464	CLCN4
ENSG00000112782	CLIC5
ENSG00000130779	CLIP1
ENSG00000188603	CLN3
ENSG00000070371	CLTCL1
ENSG00000164237	CMBL
ENSG00000164309	CMYA5
ENSG00000169714	CNBP
ENSG00000122756	CNTFR
ENSG00000018236	CNTN1
ENSG00000106078	COBL
ENSG00000111799	COL12A1
ENSG00000142156	COL6A1
ENSG00000142173	COL6A2
ENSG00000163359	COL6A3
ENSG00000206561	COLQ
ENSG00000105664	COMP
ENSG00000135469	COQ10A
ENSG00000110871	COQ5
ENSG00000163050	COQ8A
ENSG00000088682	COQ9
ENSG00000167549	CORO6
ENSG00000006695	COX10
ENSG00000014919	COX15
ENSG00000178741	COX5A
ENSG00000135940	COX5B
ENSG00000111775	COX6A1
ENSG00000156885	COX6A2
ENSG00000164919	COX6C
ENSG00000161281	COX7A1
ENSG00000127184	COX7C
ENSG00000176340	COX8A
ENSG00000113742	CPEB4
ENSG00000205560	CPT1B
ENSG00000157184	CPT2
ENSG00000095321	CRAT
ENSG00000214960	CRPPA
ENSG00000109846	CRYAB
ENSG00000062485	CS
ENSG00000009307	CSDE1
ENSG00000129170	CSRP3
ENSG00000101138	CSTF1
ENSG00000101811	CSTF2
ENSG00000177613	CSTF2T
ENSG00000176102	CSTF3
ENSG00000126890	CTAG2
ENSG00000102974	CTCF
ENSG00000175826	CTDNEP1
ENSG00000288307	CTDNEP1
ENSG00000060069	CTDP1
ENSG00000282752	CTDP1
ENSG00000183230	CTNNA3
ENSG00000168036	CTNNB1
ENSG00000036257	CUL3
ENSG00000119929	CUTC
ENSG00000159348	CYB5R1
ENSG00000179091	CYC1
ENSG00000172115	CYCS
ENSG00000155016	CYP2U1
ENSG00000172817	CYP7B1
ENSG00000173402	DAG1
ENSG00000035664	DAPK2
ENSG00000188120	DAZ1
ENSG00000205944	DAZ2
ENSG00000187191	DAZ3
ENSG00000205916	DAZ4
ENSG00000071626	DAZAP1
ENSG00000003249	DBNDD1
ENSG00000244274	DBNDD2
ENSG00000143164	DCAF6
ENSG00000163354	DCST2
ENSG00000204843	DCTN1
ENSG00000150401	DCUN1D2
ENSG00000188215	DCUN1D3
ENSG00000100523	DDHD1
ENSG00000085788	DDHD2
ENSG00000197312	DDI2
ENSG00000145358	DDIT4L
ENSG00000181418	DDN
ENSG00000175984	DENND2C
ENSG00000155792	DEPTOR
ENSG00000175084	DES
ENSG00000182108	DEXI
ENSG00000183628	DGCR6
ENSG00000133943	DGLUCY
ENSG00000100612	DHRS7
ENSG00000184544	DHRS7C
ENSG00000181192	DHTKD1
ENSG00000131504	DIAPH1
ENSG00000198947	DMD
ENSG00000104936	DMPK
ENSG00000140403	DNAJA4
ENSG00000132002	DNAJB1
ENSG00000135924	DNAJB2
ENSG00000137094	DNAJB5
ENSG00000105993	DNAJB6
ENSG00000205981	DNAJC19
ENSG00000101152	DNAJC5
ENSG00000013563	DNASE1L1
ENSG00000079805	DNM2
ENSG00000130816	DNMT1
ENSG00000119772	DNMT3A
ENSG00000088305	DNMT3B
ENSG00000142182	DNMT3L
ENSG00000101134	DOK5
ENSG00000175920	DOK7
ENSG00000175283	DOLK
ENSG00000172269	DPAGT1
ENSG00000205683	DPF3
ENSG00000000419	DPM1
ENSG00000136908	DPM2
ENSG00000179085	DPM3
ENSG00000204595	DPRX
ENSG00000134755	DSC2
ENSG00000046604	DSG2
ENSG00000096696	DSP
ENSG00000134769	DTNA
ENSG00000079393	DUSP13
ENSG00000133878	DUSP26
ENSG00000108861	DUSP3
ENSG00000260596	DUX4
ENSG00000283949	DUX4
ENSG00000107404	DVL1
ENSG00000197102	DYNC1H1
ENSG00000105204	DYRK1B
ENSG00000281320	DYRK1B
ENSG00000135636	DYSF
ENSG00000171551	ECEL1
ENSG00000134463	ECHDC3
ENSG00000167969	ECI1
ENSG00000136813	ECPAS
ENSG00000074266	EED
ENSG00000101210	EEF1A2
ENSG00000167658	EEF2
ENSG00000084710	EFR3B
ENSG00000138798	EGF
ENSG00000164318	EGFLAM
ENSG00000135766	EGLN1
ENSG00000122877	EGR2
ENSG00000173442	EHBP1L1
ENSG00000173812	EIF1
ENSG00000198692	EIF1AY
ENSG00000104131	EIF3J
ENSG00000118402	ELOVL4
ENSG00000012660	ELOVL5
ENSG00000070061	ELP1
ENSG00000161671	EMC10
ENSG00000127774	EMC6
ENSG00000102119	EMD
ENSG00000163064	EN1
ENSG00000167136	ENDOG
ENSG00000108515	ENO3
ENSG00000138185	ENTPD1
ENSG00000086289	EPDR1
ENSG00000112425	EPM2A
ENSG00000065361	ERBB3
ENSG00000178752	ERFE
ENSG00000087502	ERGIC2
ENSG00000147475	ERLIN2
ENSG00000173153	ESRRA
ENSG00000196482	ESRRG
ENSG00000140374	ETFA
ENSG00000105379	ETFB
ENSG00000171503	ETFDH
ENSG00000182944	EWSR1
ENSG00000107371	EXOSC3
ENSG00000120699	EXOSC8
ENSG00000158008	EXTL1
ENSG00000112319	EYA4
ENSG00000106462	EZH2
ENSG00000103089	FA2H
ENSG00000121769	FABP3
ENSG00000189057	FAM111B
ENSG00000215187	FAM166B
ENSG00000047662	FAM184B
ENSG00000135063	FAM189A2
ENSG00000178397	FAM220A
ENSG00000272414	FAM47E-STBD1
ENSG00000126882	FAM78A
ENSG00000164896	FASTK
ENSG00000083857	FAT1
ENSG00000140092	FBLN5
ENSG00000138829	FBN2
ENSG00000130957	FBP2
ENSG00000156804	FBXO32
ENSG00000145868	FBXO38
ENSG00000163833	FBXO40
ENSG00000141965	FEM1A
ENSG00000139132	FGD4
ENSG00000129682	FGF13
ENSG00000102466	FGF14
ENSG00000138685	FGF2
ENSG00000111241	FGF6
ENSG00000107831	FGF8
ENSG00000022267	FHL1
ENSG00000115641	FHL2
ENSG00000183386	FHL3
ENSG00000135723	FHOD1
ENSG00000112367	FIG4
ENSG00000139914	FITM1
ENSG00000285321	FITM1
ENSG00000100442	FKBP3
ENSG00000096060	FKBP5
ENSG00000181027	FKRP
ENSG00000106692	FKTN
ENSG00000160688	FLAD1
ENSG00000196924	FLNA
ENSG00000128591	FLNC
ENSG00000160097	FNDC5
ENSG00000150907	FOXO1
ENSG00000118689	FOXO3
ENSG00000109536	FRG1
ENSG00000205097	FRG2
ENSG00000172159	FRMD3
ENSG00000186628	FSD2
ENSG00000089280	FUS
ENSG00000165060	FXN
ENSG00000114416	FXR1
ENSG00000129245	FXR2
ENSG00000266964	FXYD1
ENSG00000163820	FYCO1
ENSG00000122068	FYTTD1
ENSG00000188763	FZD9
ENSG00000171298	GAA
ENSG00000116717	GADD45A
ENSG00000144644	GADL1
ENSG00000128310	GALR3
ENSG00000130005	GAMT
ENSG00000261609	GAN
ENSG00000111640	GAPDH
ENSG00000141441	GAREM1
ENSG00000157259	GATAD1
ENSG00000171766	GATM
ENSG00000070610	GBA2
ENSG00000114480	GBE1
ENSG00000164900	GBX1
ENSG00000104381	GDAP1
ENSG00000130283	GDF1
ENSG00000168621	GDNF
ENSG00000198380	GFPT1
ENSG00000152904	GGPS1
ENSG00000112964	GHR
ENSG00000265107	GJA5
ENSG00000169562	GJB1
ENSG00000188910	GJB3
ENSG00000198835	GJC2
ENSG00000119392	GLE1
ENSG00000173221	GLRX
ENSG00000173540	GMPPB
ENSG00000137198	GMPR
ENSG00000114450	GNB4
ENSG00000159921	GNE
ENSG00000167110	GOLGA2
ENSG00000108433	GOSR2
ENSG00000120053	GOT1
ENSG00000125166	GOT2
ENSG00000167588	GPD1
ENSG00000152642	GPD1L
ENSG00000180758	GPR157
ENSG00000164604	GPR85
ENSG00000167701	GPT
ENSG00000166123	GPT2
ENSG00000144596	GRIP2
ENSG00000132463	GRSF1
ENSG00000148180	GSN
ENSG00000006704	GTF2IRD1
ENSG00000155115	GTF3C6
ENSG00000163754	GYG1
ENSG00000104812	GYS1
ENSG00000165996	HACD1
ENSG00000084754	HADHA
ENSG00000138029	HADHB
ENSG00000103145	HCFC1R1
ENSG00000138622	HCN4
ENSG00000068024	HDAC4
ENSG00000108840	HDAC5
ENSG00000049860	HEXB
ENSG00000168517	HEXIM2
ENSG00000054392	HHAT
ENSG00000280680	HHAT
ENSG00000010282	HHATL
ENSG00000169567	HINT1
ENSG00000111911	HINT3
ENSG00000064393	HIPK2
ENSG00000168509	HJV
ENSG00000156515	HK1
ENSG00000159399	HK2
ENSG00000164104	HMGB2
ENSG00000177733	HNRNPA0
ENSG00000135486	HNRNPA1
ENSG00000139675	HNRNPA1L2
ENSG00000122566	HNRNPA2B1
ENSG00000170144	HNRNPA3
ENSG00000197451	HNRNPAB
ENSG00000138668	HNRNPD
ENSG00000152795	HNRNPDL
ENSG00000169045	HNRNPH1
ENSG00000284254	HNRNPH1
ENSG00000152413	HOMER1
ENSG00000122592	HOXA7
ENSG00000180818	HOXC10
ENSG00000123388	HOXC11
ENSG00000037965	HOXC8
ENSG00000180806	HOXC9
ENSG00000128710	HOXD10
ENSG00000165704	HPRT1
ENSG00000174775	HRAS
ENSG00000276536	HRAS
ENSG00000130528	HRC
ENSG00000249853	HS3ST5
ENSG00000126803	HSPA2
ENSG00000106211	HSPB1
ENSG00000170276	HSPB2
ENSG00000169271	HSPB3
ENSG00000004776	HSPB6
ENSG00000173641	HSPB7
ENSG00000152137	HSPB8
ENSG00000144381	HSPD1
ENSG00000142798	HSPG2
ENSG00000106302	HYAL4
ENSG00000182054	IDH2
ENSG00000148377	IDI2
ENSG00000006652	IFRD1
ENSG00000103742	IGDCC4
ENSG00000017427	IGF1
ENSG00000167244	IGF2
ENSG00000146674	IGFBP3
ENSG00000115461	IGFBP5
ENSG00000163395	IGFN1
ENSG00000132740	IGHMBP2
ENSG00000104365	IKBKB
ENSG00000172458	IL17D
ENSG00000125538	IL1B
ENSG00000136244	IL6
ENSG00000160712	IL6R
ENSG00000166333	ILK
ENSG00000203485	INF2
ENSG00000139269	INHBE
ENSG00000132376	INPP5K
ENSG00000164880	INTS1
ENSG00000127054	INTS11
ENSG00000164066	INTU
ENSG00000161896	IP6K3
ENSG00000117408	IPO13
ENSG00000283154	IQCJ-SCHIP1
ENSG00000136003	ISCU
ENSG00000135424	ITGA7
ENSG00000147166	ITGB1BP2
ENSG00000102313	ITIH6
ENSG00000150995	ITPR1
ENSG00000101384	JAG1
ENSG00000104369	JPH1
ENSG00000149596	JPH2
ENSG00000167476	JSRP1
ENSG00000173801	JUP
ENSG00000187715	KBTBD12
ENSG00000234438	KBTBD13
ENSG00000111262	KCNA1
ENSG00000130037	KCNA5
ENSG00000104848	KCNA7
ENSG00000131398	KCNC3
ENSG00000171385	KCND3
ENSG00000180509	KCNE1
ENSG00000159197	KCNE2
ENSG00000175538	KCNE3
ENSG00000055118	KCNH2
ENSG00000187486	KCNJ11
ENSG00000184185	KCNJ12
ENSG00000260458	KCNJ18
ENSG00000123700	KCNJ2
ENSG00000120457	KCNJ5
ENSG00000282076	KCNQ1
ENSG00000053918	KCNQ1
ENSG00000185760	KCNQ5
ENSG00000170745	KCNS3
ENSG00000107147	KCNT1
ENSG00000189367	KIAA0408
ENSG00000120549	KIAA1217
ENSG00000130294	KIF1A
ENSG00000054523	KIF1B
ENSG00000129250	KIF1C
ENSG00000139116	KIF21A
ENSG00000155980	KIF5A
ENSG00000126214	KLC1
ENSG00000124702	KLHDC3
ENSG00000168427	KLHL30
ENSG00000124743	KLHL31
ENSG00000185271	KLHL33
ENSG00000185915	KLHL34
ENSG00000175946	KLHL38
ENSG00000157119	KLHL40
ENSG00000239474	KLHL41
ENSG00000198642	KLHL9
ENSG00000227268	KLLN
ENSG00000283059	KLLN
ENSG00000114030	KPNA1
ENSG00000102753	KPNA3
ENSG00000186432	KPNA4
ENSG00000244025	KRTAP19-3
ENSG00000241598	KRTAP5-4
ENSG00000278620	KRTAP5-4
ENSG00000277068	KRTAP5-4
ENSG00000174611	KY
ENSG00000198910	L1CAM
ENSG00000196569	LAMA2
ENSG00000112769	LAMA4
ENSG00000091136	LAMB1
ENSG00000172037	LAMB2
ENSG00000185896	LAMP1
ENSG00000005893	LAMP2
ENSG00000133424	LARGE1
ENSG00000138136	LBX1
ENSG00000122367	LDB3
ENSG00000134333	LDHA
ENSG00000288299	LDHA
ENSG00000111716	LDHB
ENSG00000166816	LDHD
ENSG00000174697	LEP
ENSG00000153902	LGI4
ENSG00000139292	LGR5
ENSG00000113594	LIFR
ENSG00000064042	LIMCH1
ENSG00000072163	LIMS2
ENSG00000104863	LIN7B
ENSG00000213171	LINGO4
ENSG00000189067	LITAF
ENSG00000071282	LMCD1
ENSG00000160789	LMNA
ENSG00000166407	LMO1
ENSG00000170807	LMOD2
ENSG00000163380	LMOD3
ENSG00000134324	LPIN1
ENSG00000121931	LRIF1
ENSG00000185028	LRRC14B
ENSG00000163827	LRRC2
ENSG00000172731	LRRC20
ENSG00000206422	LRRC30
ENSG00000176681	LRRC37A
ENSG00000278742	LRRC37A
ENSG00000162494	LRRC38
ENSG00000122477	LRRC39
ENSG00000179796	LRRC3B
ENSG00000148356	LRSAM1
ENSG00000144771	LRTM1
ENSG00000181817	LSM10
ENSG00000181016	LSMEM1
ENSG00000179564	LSMEM2
ENSG00000090006	LTBP4
ENSG00000180660	MAB21L1
ENSG00000133315	MACROD1
ENSG00000182759	MAFA
ENSG00000176909	MAMSTR
ENSG00000108984	MAP2K6
ENSG00000091436	MAP3K20
ENSG00000156265	MAP3K7CL
ENSG00000047849	MAP4
ENSG00000180834	MAP6D1
ENSG00000116871	MAP7D1
ENSG00000100030	MAPK1
ENSG00000188130	MAPK12
ENSG00000112062	MAPK14
ENSG00000102882	MAPK3
ENSG00000107643	MAPK8
ENSG00000114738	MAPKAPK3
ENSG00000084764	MAPRE3
ENSG00000186868	MAPT
ENSG00000276155	MAPT
ENSG00000277956	MAPT
ENSG00000248109	MARCOL
ENSG00000086015	MAST2
ENSG00000015479	MATR3
ENSG00000198125	MB
ENSG00000152601	MBNL1
ENSG00000139793	MBNL2
ENSG00000076770	MBNL3
ENSG00000146701	MDH2
ENSG00000104973	MED25
ENSG00000081189	MEF2C
ENSG00000116604	MEF2D
ENSG00000145794	MEGF10
ENSG00000139780	METTL21C
ENSG00000116688	MFN2
ENSG00000125871	MGME1
ENSG00000197530	MIB2
ENSG00000107745	MICU1
ENSG00000165175	MID1IP1
ENSG00000186367	MINAR2
ENSG00000164654	MIOS
ENSG00000099875	MKNK2
ENSG00000178053	MLF1
ENSG00000146147	MLIP
ENSG00000118113	MMP8
ENSG00000100985	MMP9
ENSG00000169184	MN1
ENSG00000158887	MPZ
ENSG00000020922	MRE11
ENSG00000227877	MRLN
ENSG00000172172	MRPL13
ENSG00000137547	MRPL15
ENSG00000086504	MRPL28
ENSG00000114686	MRPL3
ENSG00000243147	MRPL33
ENSG00000182154	MRPL41
ENSG00000135900	MRPL44
ENSG00000096080	MRPS18A
ENSG00000062582	MRPS24
ENSG00000135097	MSI1
ENSG00000166343	MSS51
ENSG00000138379	MSTN
ENSG00000125459	MSTO1
ENSG00000205362	MT1A
ENSG00000187193	MT1X
ENSG00000198899	MT-ATP6
ENSG00000228253	MT-ATP8
ENSG00000198804	MT-CO1
ENSG00000198712	MT-CO2
ENSG00000198938	MT-CO3
ENSG00000198727	MT-CYB
ENSG00000175701	MTLN
ENSG00000171100	MTM1
ENSG00000163719	MTMR14
ENSG00000087053	MTMR2
ENSG00000198888	MT-ND1
ENSG00000198840	MT-ND3
ENSG00000212907	MT-ND4L
ENSG00000198786	MT-ND5
ENSG00000198695	MT-ND6
ENSG00000135297	MTO1
ENSG00000107951	MTPAP
ENSG00000209082	MT-TL1
ENSG00000030304	MUSK
ENSG00000272573	MUSTN1
ENSG00000185105	MYADML2
ENSG00000196091	MYBPC1
ENSG00000086967	MYBPC2
ENSG00000134571	MYBPC3
ENSG00000133055	MYBPH
ENSG00000111049	MYF5
ENSG00000111046	MYF6
ENSG00000109061	MYH1
ENSG00000133026	MYH10
ENSG00000133392	MYH11
ENSG00000276480	MYH11
ENSG00000006788	MYH13
ENSG00000105357	MYH14
ENSG00000144821	MYH15
ENSG00000125414	MYH2
ENSG00000109063	MYH3
ENSG00000264424	MYH4
ENSG00000197616	MYH6
ENSG00000092054	MYH7
ENSG00000078814	MYH7B
ENSG00000133020	MYH8
ENSG00000100345	MYH9
ENSG00000168530	MYL1
ENSG00000106436	MYL10
ENSG00000101608	MYL12A
ENSG00000118680	MYL12B
ENSG00000111245	MYL2
ENSG00000160808	MYL3
ENSG00000198336	MYL4
ENSG00000215375	MYL5
ENSG00000092841	MYL6
ENSG00000196465	MYL6B
ENSG00000106631	MYL7
ENSG00000101335	MYL9
ENSG00000007944	MYLIP
ENSG00000065534	MYLK
ENSG00000101306	MYLK2
ENSG00000140795	MYLK3
ENSG00000145949	MYLK4
ENSG00000180209	MYLPF
ENSG00000187616	MYMK
ENSG00000145555	MYO10
ENSG00000091536	MYO15A
ENSG00000041515	MYO16
ENSG00000196535	MYO18A
ENSG00000133454	MYO18B
ENSG00000278372	MYO19
ENSG00000278259	MYO19
ENSG00000166866	MYO1A
ENSG00000197879	MYO1C
ENSG00000157483	MYO1E
ENSG00000142347	MYO1F
ENSG00000136286	MYO1G
ENSG00000174527	MYO1H
ENSG00000095777	MYO3A
ENSG00000197535	MYO5A
ENSG00000167306	MYO5B
ENSG00000196586	MYO6
ENSG00000137474	MYO7A
ENSG00000169994	MYO7B
ENSG00000066933	MYO9A
ENSG00000099331	MYO9B
ENSG00000129152	MYOD1
ENSG00000138119	MYOF
ENSG00000122180	MYOG
ENSG00000101605	MYOM1
ENSG00000274137	MYOM2
ENSG00000036448	MYOM2
ENSG00000142661	MYOM3
ENSG00000164976	MYORG
ENSG00000120729	MYOT
ENSG00000177791	MYOZ1
ENSG00000172399	MYOZ2
ENSG00000164591	MYOZ3
ENSG00000138347	MYPN
ENSG00000176182	MYPOP
ENSG00000110583	NAA40
ENSG00000121579	NAA50
ENSG00000102452	NALCN
ENSG00000188613	NANOS1
ENSG00000274180	NATD1
ENSG00000188554	NBR1
ENSG00000115053	NCL
ENSG00000104419	NDRG1
ENSG00000165795	NDRG2
ENSG00000125356	NDUFA1
ENSG00000184752	NDUFA12
ENSG00000189043	NDUFA4
ENSG00000267855	NDUFA7
ENSG00000139180	NDUFA9
ENSG00000004779	NDUFAB1
ENSG00000137806	NDUFAF1
ENSG00000101247	NDUFAF5
ENSG00000183648	NDUFB1
ENSG00000140990	NDUFB10
ENSG00000147123	NDUFB11
ENSG00000119013	NDUFB3
ENSG00000065518	NDUFB4
ENSG00000099795	NDUFB7
ENSG00000147684	NDUFB9
ENSG00000109390	NDUFC1
ENSG00000023228	NDUFS1
ENSG00000283447	NDUFS1
ENSG00000158864	NDUFS2
ENSG00000213619	NDUFS3
ENSG00000285387	NDUFS3
ENSG00000145494	NDUFS6
ENSG00000115286	NDUFS7
ENSG00000110717	NDUFS8
ENSG00000167792	NDUFV1
ENSG00000160194	NDUFV3
ENSG00000183091	NEB
ENSG00000078114	NEBL
ENSG00000125967	NECAB3
ENSG00000069869	NEDD4
ENSG00000100285	NEFH
ENSG00000277586	NEFL
ENSG00000107954	NEURL1
ENSG00000162614	NEXN
ENSG00000082641	NFE2L1
ENSG00000141905	NFIC
ENSG00000008441	NFIX
ENSG00000109320	NFKB1
ENSG00000134259	NGF
ENSG00000170113	NIPA1
ENSG00000288478	NIPA1
ENSG00000146729	NIPSNAP2
ENSG00000165028	NIPSNAP3B
ENSG00000084628	NKAIN1
ENSG00000215174	NLRP2B
ENSG00000077009	NMRK2
ENSG00000112992	NNT
ENSG00000156574	NODAL
ENSG00000140939	NOL3
ENSG00000101361	NOP56
ENSG00000089250	NOS1
ENSG00000007171	NOS2
ENSG00000144061	NPHP1
ENSG00000182446	NPLOC4
ENSG00000168743	NPNT
ENSG00000175206	NPPA
ENSG00000197893	NRAP
ENSG00000078618	NRDC
ENSG00000147548	NSD3
ENSG00000116981	NT5C1A
ENSG00000076685	NT5C2
ENSG00000205309	NT5M
ENSG00000198400	NTRK1
ENSG00000113569	NUP155
ENSG00000144815	NXPE3
ENSG00000154358	OBSCN
ENSG00000124006	OBSL1
ENSG00000181781	ODF3L2
ENSG00000105953	OGDH
ENSG00000087263	OGFOD1
ENSG00000198836	OPA1
ENSG00000122375	OPN4
ENSG00000123240	OPTN
ENSG00000136839	OR13C9
ENSG00000168828	OR13J1
ENSG00000171133	OR2K2
ENSG00000278889	OR2S2
ENSG00000197938	OR5H2
ENSG00000231861	OR5K2
ENSG00000186509	OR9Q1
ENSG00000276045	ORAI1
ENSG00000144909	OSBPL11
ENSG00000141447	OSBPL1A
ENSG00000079156	OSBPL6
ENSG00000165312	OTUD1
ENSG00000083454	P2RX5
ENSG00000099957	P2RX6
ENSG00000175591	P2RY2
ENSG00000090621	PABPC4
ENSG00000100836	PABPN1
ENSG00000179364	PACS2
ENSG00000165912	PACSIN3
ENSG00000117115	PADI2
ENSG00000124374	PAIP2B
ENSG00000099260	PALMD
ENSG00000282228	PAM16
ENSG00000217930	PAM16
ENSG00000157881	PANK4
ENSG00000273494	PANK4
ENSG00000188677	PARVB
ENSG00000135903	PAX3
ENSG00000009709	PAX7
ENSG00000132570	PCBD2
ENSG00000090097	PCBP4
ENSG00000171815	PCDHB1
ENSG00000160299	PCNT
ENSG00000113448	PDE4D
ENSG00000178104	PDE4DIP
ENSG00000205268	PDE7A
ENSG00000197461	PDGFA
ENSG00000131828	PDHA1
ENSG00000110435	PDHX
ENSG00000005882	PDK2
ENSG00000067992	PDK3
ENSG00000004799	PDK4
ENSG00000154553	PDLIM3
ENSG00000163110	PDLIM5
ENSG00000196923	PDLIM7
ENSG00000101327	PDYN
ENSG00000134020	PEBP4
ENSG00000187642	PERM1
ENSG00000112357	PEX7
ENSG00000158571	PFKFB1
ENSG00000170525	PFKFB3
ENSG00000152556	PFKM
ENSG00000108518	PFN1
ENSG00000164708	PGAM2
ENSG00000182405	PGBD4
ENSG00000102144	PGK1
ENSG00000079739	PGM1
ENSG00000184207	PGP
ENSG00000183571	PGPEP1L
ENSG00000067177	PHKA1
ENSG00000164776	PHKG1
ENSG00000165462	PHOX2A
ENSG00000006576	PHTF2
ENSG00000107537	PHYH
ENSG00000103335	PIEZO1
ENSG00000154864	PIEZO2
ENSG00000121879	PIK3CA
ENSG00000102309	PIN4
ENSG00000158828	PINK1
ENSG00000276293	PIP4K2B
ENSG00000277292	PIP4K2B
ENSG00000165782	PIP4P1
ENSG00000155099	PIP4P2
ENSG00000186111	PIP5K1C
ENSG00000069011	PITX1
ENSG00000164093	PITX2
ENSG00000107859	PITX3
ENSG00000171033	PKIA
ENSG00000067225	PKM
ENSG00000057294	PKP2
ENSG00000105499	PLA2G4C
ENSG00000127252	PLAAT1
ENSG00000161714	PLCD3
ENSG00000115556	PLCD4
ENSG00000178209	PLEC
ENSG00000166289	PLEKHF1
ENSG00000196155	PLEKHG4
ENSG00000171680	PLEKHG5
ENSG00000167676	PLIN4
ENSG00000214456	PLIN5
ENSG00000198523	PLN
ENSG00000123560	PLP1
ENSG00000160539	PLPP7
ENSG00000109099	PMP22
ENSG00000177666	PNPLA2
ENSG00000032444	PNPLA6
ENSG00000135241	PNPLA8
ENSG00000163389	POGLUT1
ENSG00000140521	POLG
ENSG00000256525	POLG2
ENSG00000168255	POLR2J3
ENSG00000285437	POLR2J3
ENSG00000085998	POMGNT1
ENSG00000144647	POMGNT2
ENSG00000185900	POMK
ENSG00000130714	POMT1
ENSG00000009830	POMT2
ENSG00000132429	POPDC3
ENSG00000132170	PPARG
ENSG00000109819	PPARGC1A
ENSG00000155846	PPARGC1B
ENSG00000168333	PPDPFL
ENSG00000143847	PPFIA4
ENSG00000271567	PPIAL4E
ENSG00000236334	PPIAL4G
ENSG00000155367	PPM1J
ENSG00000213889	PPM1N
ENSG00000198729	PPP1R14C
ENSG00000135447	PPP1R1A
ENSG00000182676	PPP1R27
ENSG00000288186	PPP1R27
ENSG00000154415	PPP1R3A
ENSG00000119938	PPP1R3C
ENSG00000156475	PPP2R2B
ENSG00000073711	PPP2R3A
ENSG00000276438	PPP2R3B
ENSG00000273850	PPP2R3B
ENSG00000167393	PPP2R3B
ENSG00000138814	PPP3CA
ENSG00000107758	PPP3CB
ENSG00000196850	PPTC7
ENSG00000135617	PRADC1
ENSG00000120952	PRAMEF2
ENSG00000138078	PREPL
ENSG00000132356	PRKAA1
ENSG00000162409	PRKAA2
ENSG00000131791	PRKAB2
ENSG00000181929	PRKAG1
ENSG00000106617	PRKAG2
ENSG00000115592	PRKAG3
ENSG00000126583	PRKCG
ENSG00000065675	PRKCQ
ENSG00000185345	PRKN
ENSG00000228672	PROB1
ENSG00000135406	PRPH
ENSG00000147224	PRPS1
ENSG00000237412	PRSS56
ENSG00000105227	PRX
ENSG00000143801	PSEN2
ENSG00000100764	PSMC1
ENSG00000165916	PSMC3
ENSG00000175166	PSMD2
ENSG00000068878	PSME4
ENSG00000148334	PTGES2
ENSG00000267060	PTGES3L
ENSG00000112245	PTP4A1
ENSG00000184489	PTP4A3
ENSG00000275575	PTP4A3
ENSG00000070159	PTPN3
ENSG00000169410	PTPN9
ENSG00000163661	PTX3
ENSG00000177192	PUS1
ENSG00000068976	PYGM
ENSG00000121350	PYROXD1
ENSG00000151552	QDPR
ENSG00000206418	RAB12
ENSG00000075785	RAB7A
ENSG00000196642	RABL6
ENSG00000164754	RAD21
ENSG00000179262	RAD23A
ENSG00000107263	RAPGEF1
ENSG00000165917	RAPSN
ENSG00000105808	RASA4
ENSG00000170667	RASA4B
ENSG00000152689	RASGRP3
ENSG00000270885	RASL10B
ENSG00000125826	RBCK1
ENSG00000078328	RBFOX1
ENSG00000203867	RBM20
ENSG00000112183	RBM24
ENSG00000132819	RBM38
ENSG00000274523	RCC1L
ENSG00000198771	RCSD1
ENSG00000068615	REEP1
ENSG00000154153	RETREG1
ENSG00000006015	REX1BD
ENSG00000182175	RGMA
ENSG00000186326	RGS9BP
ENSG00000067560	RHOA
ENSG00000072422	RHOBTB1
ENSG00000167705	RILP
ENSG00000274145	RILP
ENSG00000188026	RILPL1
ENSG00000164068	RNF123
ENSG00000141576	RNF157
ENSG00000011275	RNF216
ENSG00000143365	RORC
ENSG00000142541	RPL13A
ENSG00000140986	RPL3L
ENSG00000163684	RPP14
ENSG00000164967	RPP25L
ENSG00000108443	RPS6KB1
ENSG00000165526	RPUSD4
ENSG00000166592	RRAD
ENSG00000025039	RRAGD
ENSG00000048392	RRM2B
ENSG00000125744	RTN2
ENSG00000198471	RTP2
ENSG00000143171	RXRG
ENSG00000118600	RXYLT1
ENSG00000196218	RYR1
ENSG00000198626	RYR2
ENSG00000198838	RYR3
ENSG00000160678	S100A1
ENSG00000151835	SACS
ENSG00000020577	SAMD4A
ENSG00000104835	SARS2
ENSG00000283104	SARS2
ENSG00000126524	SBDS
ENSG00000100241	SBF1
ENSG00000133812	SBF2
ENSG00000188322	SBK1
ENSG00000151967	SCHIP1
ENSG00000105711	SCN1B
ENSG00000149575	SCN2B
ENSG00000166257	SCN3B
ENSG00000007314	SCN4A
ENSG00000177098	SCN4B
ENSG00000183873	SCN5A
ENSG00000260428	SCX
ENSG00000073578	SDHA
ENSG00000103184	SEC14L5
ENSG00000162430	SELENON
ENSG00000178980	SELENOW
ENSG00000187764	SEMA4D
ENSG00000143434	SEMA6C
ENSG00000184640	SEPTIN9
ENSG00000282302	SEPTIN9
ENSG00000143379	SETDB1
ENSG00000107290	SETX
ENSG00000183431	SF3A3
ENSG00000116560	SFPQ
ENSG00000108823	SGCA
ENSG00000163069	SGCB
ENSG00000170624	SGCD
ENSG00000127990	SGCE
ENSG00000102683	SGCG
ENSG00000160999	SH2B2
ENSG00000185437	SH3BGR
ENSG00000169247	SH3TC2
ENSG00000180730	SHISA2
ENSG00000198892	SHISA4
ENSG00000147955	SIGMAR1
ENSG00000120725	SIL1
ENSG00000159263	SIM2
ENSG00000068903	SIRT2
ENSG00000283100	SIRT2
ENSG00000126778	SIX1
ENSG00000170577	SIX2
ENSG00000100625	SIX4
ENSG00000140199	SLC12A6
ENSG00000112394	SLC16A10
ENSG00000141526	SLC16A3
ENSG00000117479	SLC19A2
ENSG00000079215	SLC1A3
ENSG00000146477	SLC22A3
ENSG00000197375	SLC22A5
ENSG00000108528	SLC25A11
ENSG00000115840	SLC25A12
ENSG00000178537	SLC25A20
ENSG00000174032	SLC25A30
ENSG00000164933	SLC25A32
ENSG00000162461	SLC25A34
ENSG00000151729	SLC25A4
ENSG00000181035	SLC25A42
ENSG00000145832	SLC25A48
ENSG00000174669	SLC29A2
ENSG00000181856	SLC2A4
ENSG00000288174	SLC2A4
ENSG00000169359	SLC33A1
ENSG00000100036	SLC35E4
ENSG00000164729	SLC35G3
ENSG00000186335	SLC36A2
ENSG00000004939	SLC4A1
ENSG00000132517	SLC52A1
ENSG00000185803	SLC52A2
ENSG00000285112	SLC52A2
ENSG00000101276	SLC52A3
ENSG00000140675	SLC5A2
ENSG00000115665	SLC5A7
ENSG00000130876	SLC7A10
ENSG00000003989	SLC7A2
ENSG00000103064	SLC7A6
ENSG00000100678	SLC8A3
ENSG00000137571	SLCO5A1
ENSG00000170290	SLN
ENSG00000082014	SMARCD3
ENSG00000072501	SMC1A
ENSG00000108055	SMC3
ENSG00000101596	SMCHD1
ENSG00000214097	SMCO1
ENSG00000105771	SMG9
ENSG00000172062	SMN1
ENSG00000275349	SMN1
ENSG00000091482	SMPX
ENSG00000214872	SMTNL1
ENSG00000188176	SMTNL2
ENSG00000115593	SMYD1
ENSG00000185669	SNAI3
ENSG00000161981	SNRNP25
ENSG00000101400	SNTA1
ENSG00000142168	SOD1
ENSG00000112096	SOD2
ENSG00000100146	SOX10
ENSG00000091640	SPAG7
ENSG00000133104	SPART
ENSG00000021574	SPAST
ENSG00000171722	SPATA46
ENSG00000260097	SPDYE6
ENSG00000072195	SPEG
ENSG00000104133	SPG11
ENSG00000090487	SPG21
ENSG00000197912	SPG7
ENSG00000196104	SPOCK3
ENSG00000118785	SPP1
ENSG00000197694	SPTAN1
ENSG00000070182	SPTB
ENSG00000173898	SPTBN2
ENSG00000160460	SPTBN4
ENSG00000137877	SPTBN5
ENSG00000090054	SPTLC1
ENSG00000100596	SPTLC2
ENSG00000161011	SQSTM1
ENSG00000112658	SRF
ENSG00000185739	SRL
ENSG00000184343	SRPK3
ENSG00000141298	SSH2
ENSG00000126091	ST3GAL3
ENSG00000185482	STAC3
ENSG00000118804	STBD1
ENSG00000256762	STH
ENSG00000281139	STH
ENSG00000167323	STIM1
ENSG00000109689	STIM2
ENSG00000213533	STIMATE
ENSG00000115694	STK25
ENSG00000128578	STRIP2
ENSG00000240045	STRIT1
ENSG00000136143	SUCLA2
ENSG00000148290	SURF1
ENSG00000280627	SURF1
ENSG00000101945	SUV39H1
ENSG00000178691	SUZ12
ENSG00000197321	SVIL
ENSG00000162520	SYNC
ENSG00000131018	SYNE1
ENSG00000054654	SYNE2
ENSG00000176438	SYNE3
ENSG00000182253	SYNM
ENSG00000171992	SYNPO
ENSG00000172403	SYNPO2
ENSG00000166317	SYNPO2L
ENSG00000143028	SYPL2
ENSG00000143858	SYT2
ENSG00000138162	TACC2
ENSG00000276833	TAF15
ENSG00000270647	TAF15
ENSG00000186051	TAL2
ENSG00000183597	TANGO2
ENSG00000120948	TARDBP
ENSG00000104946	TBC1D17
ENSG00000275153	TBC1D3K
ENSG00000273513	TBC1D3K
ENSG00000204634	TBC1D8
ENSG00000285053	TBCE
ENSG00000284770	TBCE
ENSG00000282984	TBCE
ENSG00000112592	TBP
ENSG00000182521	TBPL2
ENSG00000184058	TBX1
ENSG00000092607	TBX15
ENSG00000173991	TCAP
ENSG00000204219	TCEA3
ENSG00000282941	TCEA3
ENSG00000125878	TCF15
ENSG00000042088	TDP1
ENSG00000197905	TEAD4
ENSG00000196663	TECPR2
ENSG00000114354	TFG
ENSG00000105329	TGFB1
ENSG00000119699	TGFB3
ENSG00000166948	TGM6
ENSG00000113296	THBS4
ENSG00000116001	TIA1
ENSG00000151923	TIAL1
ENSG00000166548	TK2
ENSG00000136404	TM6SF1
ENSG00000144868	TMEM108
ENSG00000171204	TMEM126B
ENSG00000161558	TMEM143
ENSG00000170417	TMEM182
ENSG00000188807	TMEM201
ENSG00000224982	TMEM233
ENSG00000072954	TMEM38A
ENSG00000095209	TMEM38B
ENSG00000170876	TMEM43
ENSG00000178821	TMEM52
ENSG00000175606	TMEM70
ENSG00000136842	TMOD1
ENSG00000138594	TMOD3
ENSG00000163157	TMOD4
ENSG00000120802	TMPO
ENSG00000166682	TMPRSS5
ENSG00000206439	TNF
ENSG00000228321	TNF
ENSG00000228849	TNF
ENSG00000230108	TNF
ENSG00000228978	TNF
ENSG00000223952	TNF
ENSG00000232810	TNF
ENSG00000204490	TNF
ENSG00000123610	TNFAIP6
ENSG00000240505	TNFRSF13B
ENSG00000114854	TNNC1
ENSG00000101470	TNNC2
ENSG00000159173	TNNI1
ENSG00000130598	TNNI2
ENSG00000288219	TNNI2
ENSG00000129991	TNNI3
ENSG00000105048	TNNT1
ENSG00000118194	TNNT2
ENSG00000288250	TNNT3
ENSG00000130595	TNNT3
ENSG00000064419	TNPO3
ENSG00000168477	TNXB
ENSG00000206258	TNXB
ENSG00000231608	TNXB
ENSG00000229341	TNXB
ENSG00000229353	TNXB
ENSG00000233323	TNXB
ENSG00000236221	TNXB
ENSG00000236236	TNXB
ENSG00000100284	TOM1
ENSG00000196683	TOMM7
ENSG00000173769	TOPAZ1
ENSG00000136827	TOR1A
ENSG00000143337	TOR1AIP1
ENSG00000078804	TP53INP2
ENSG00000073282	TP63
ENSG00000111669	TPI1
ENSG00000140416	TPM1
ENSG00000198467	TPM2
ENSG00000143549	TPM3
ENSG00000166340	TPP1
ENSG00000182606	TRAK1
ENSG00000170043	TRAPPC1
ENSG00000168538	TRAPPC11
ENSG00000186439	TRDN
ENSG00000108448	TRIM16L
ENSG00000109654	TRIM2
ENSG00000119401	TRIM32
ENSG00000144015	TRIM43
ENSG00000138100	TRIM54
ENSG00000147573	TRIM55
ENSG00000158022	TRIM63
ENSG00000146054	TRIM7
ENSG00000177238	TRIM72
ENSG00000125733	TRIP10
ENSG00000103671	TRIP4
ENSG00000067445	TRO
ENSG00000167723	TRPV3
ENSG00000111199	TRPV4
ENSG00000123297	TSFM
ENSG00000128881	TTBK2
ENSG00000155657	TTN
ENSG00000137561	TTPA
ENSG00000118271	TTR
ENSG00000127824	TUBA4A
ENSG00000183785	TUBA8
ENSG00000258947	TUBB3
ENSG00000247596	TWF2
ENSG00000107815	TWNK
ENSG00000164440	TXLNB
ENSG00000137831	UACA
ENSG00000130985	UBA1
ENSG00000130560	UBAC1
ENSG00000119048	UBE2B
ENSG00000072401	UBE2D1
ENSG00000078967	UBE2D4
ENSG00000132388	UBE2G1
ENSG00000215218	UBE2QL1
ENSG00000188021	UBQLN2
ENSG00000144357	UBR3
ENSG00000163794	UCN
ENSG00000175564	UCP3
ENSG00000141161	UNC45B
ENSG00000100373	UPK3A
ENSG00000101019	UQCC1
ENSG00000184076	UQCR10
ENSG00000127540	UQCR11
ENSG00000156467	UQCRB
ENSG00000010256	UQCRC1
ENSG00000169021	UQCRFS1
ENSG00000233954	UQCRHL
ENSG00000164405	UQCRQ
ENSG00000138768	USO1
ENSG00000058056	USP13
ENSG00000036672	USP2
ENSG00000162402	USP24
ENSG00000048028	USP28
ENSG00000170185	USP38
ENSG00000129204	USP6
ENSG00000183520	UTP11
ENSG00000152818	UTRN
ENSG00000124164	VAPB
ENSG00000035403	VCL
ENSG00000165280	VCP
ENSG00000213585	VDAC1
ENSG00000078668	VDAC3
ENSG00000170162	VGLL2
ENSG00000189030	VHLL
ENSG00000160131	VMA21
ENSG00000100749	VRK1
ENSG00000164961	WASHC5
ENSG00000166272	WBP1L
ENSG00000120688	WBP4
ENSG00000075702	WDR62
ENSG00000060237	WNK1
ENSG00000165238	WNK2
ENSG00000168334	XIRP1
ENSG00000163092	XIRP2
ENSG00000132953	XPO4
ENSG00000139131	YARS2
ENSG00000065978	YBX1
ENSG00000060138	YBX3
ENSG00000177752	YIPF7
ENSG00000170027	YWHAG
ENSG00000100811	YY1
ENSG00000179456	ZBTB18
ENSG00000114853	ZBTB47
ENSG00000273274	ZBTB8B
ENSG00000107372	ZFAND5
ENSG00000072121	ZFYVE26
ENSG00000155256	ZFYVE27
ENSG00000103994	ZNF106
ENSG00000142684	ZNF593
ENSG00000183779	ZNF703
ENSG00000141579	ZNF750
ENSG00000179922	ZNF784
ENSG00000236609	ZNF853
ENSG00000261221	ZNF865
ENSG00000162378	ZYG11B
ENSG00000284099
ENSG00000280987
