# Supplementary material for: Biallelic PAX7 variants cause a novel Satellite Cell-opathy with progressive muscle involvement resembling facioscapulohumeral muscular dystrophy
Source: Cell Death Dis. 2026 Jan 29;17(1):179. doi: 10.1038/s41419-025-08358-6 (PMC12876871; doi:10.1038/s41419-025-08358-6)
Supplement: Supplementary file 4 — Supplementary Table 3 [file 41419_2025_8358_MOESM4_ESM.xlsx]

## Sheet: Sheet1
	Figure 3A, 6F and Supplementary Figure 3
	Histological Analysis	Muscle Specimen	Sample Name	Sex	Age (Years)	Muscle Type
		Control	CTRL	Male	44	Vastus Lateralis (Right)
		Necrotizing autoimmune myopathy	NAM	Male	63	Vastus Lateralis (Left)
		FSHD STIR negative	STIR-	Male	22	Vastus Lateralis (Left)
		FSHD STIR positive	STIR+	Male	37	Vastus Lateralis (Left)
	Figure 4A
	Transcriptomic Analysis	Muscle Specimen	Sample Name	Sex	Age (Years)	Muscle Type
		Control #1	X4974	Male	Age 22-30 years	Vastus Lateralis
		Control #2	X5930	Female		Vastus Lateralis
		Control #3	X8061	Male		Vastus Lateralis
