# Supplementary material for: Biallelic PAX7 variants cause a novel Satellite Cell-opathy with progressive muscle involvement resembling facioscapulohumeral muscular dystrophy
Source: Cell Death Dis. 2026 Jan 29;17(1):179. doi: 10.1038/s41419-025-08358-6 (PMC12876871; doi:10.1038/s41419-025-08358-6)
Supplement: Supplementary file 5 — Supplementary Table 4 [file 41419_2025_8358_MOESM5_ESM.xlsx]

## Sheet: resSort.lfcShrink_main.updated
								Control #1	Control #2	Control #3	Right VL#1	Right VL#2	Left VL
	Ensembl	Gene ID	baseMean	log2FoldChange	lfcSE	pvalue	padj	X4974	X5930	X8061	X3690	FM3690_1	FM3690_2
1	ENSG00000234585.6	CCT6P3	895.143	5.0452	0.308245	4.77757e-62	8.6751e-58	48.9129	63.2323	34.6141	1795.68	1491.32	1937.1
2	ENSG00000225630.1	MTND2P28	5752.52	-4.19135	0.321251	1.70963e-40	1.55218e-36	13087.1	8216.69	11549.6	378.506	578.959	704.316
3	ENSG00000122026.10	RPL21	5772.2	3.03448	0.24032	4.575e-39	2.7691e-35	1317.77	960.195	1330.42	10915.3	9449.4	10660.1
4	ENSG00000213246.6	SUPT4H1	114.147	-4.30641	0.395837	3.37326e-29	1.53129e-25	248.88	202.578	204.134	9.6105	12.2781	7.40411
5	ENSG00000170345.9	FOS	2290.85	-3.9358	0.364287	5.21054e-29	1.89226e-25	5227.92	4004.71	3744.53	171.51	203.061	393.344
6	ENSG00000228409.6	CCT6P1	250.651	2.93629	0.280744	4.06316e-28	1.22965e-24	50.3515	60.8904	52.3649	479.786	404.232	456.279
7	ENSG00000227063.5	RPL41P1	1089.67	3.17717	0.305278	8.09711e-28	2.10039e-24	214.354	145.2	248.511	2395.23	1760.49	1774.21
8	ENSG00000161970.14	RPL26	2167.74	-2.80354	0.279257	3.38095e-26	7.6739e-23	4033.87	2782.22	4657.81	526.36	466.567	539.575
9	ENSG00000124614.15	RPS10	192.443	-4.33958	0.432962	2.57225e-25	5.18966e-22	319.372	269.323	519.211	21.4388	16.056	9.25514
10	ENSG00000170276.5	HSPB2	179.491	-4.56533	0.466948	2.79151e-24	5.06883e-21	261.828	251.758	526.312	8.13196	11.3336	17.5848
11	ENSG00000137968.16	SLC44A5	100.586	5.59072	0.608995	3.32925e-23	5.49568e-20	1.43861	3.51291	3.55016	220.302	178.504	196.209
12	ENSG00000062582.13	MRPS24	95.7068	-3.39846	0.376383	8.39185e-22	1.26983e-18	187.02	172.132	170.408	18.4817	14.167	12.0317
13	ENSG00000232079.6	LINC01697	208.581	2.49971	0.298522	3.14786e-19	4.39684e-16	66.1763	58.5485	50.5898	356.328	312.619	407.226
14	ENSG00000151948.11	GLT1D1	275.431	-3.11604	0.37644	4.17959e-19	5.42093e-16	352.461	647.546	497.91	39.9205	45.3345	69.4136
15	ENSG00000197149.5	AC107956.1	77.1527	-6.33942	0.884037	1.82847e-18	2.21342e-15	153.932	137.003	168.633	1.47854	0.944468	0.925514
16	ENSG00000210100.1	MT-TI	124.059	-3.7968	0.471438	7.14803e-18	8.11212e-15	366.847	177.987	157.095	16.2639	12.2781	13.8827
17	ENSG00000100902.10	PSMA6	682.585	-1.88196	0.236512	3.68112e-17	3.71343e-14	1221.38	1053.87	989.608	244.698	281.452	304.494
18	ENSG00000105404.10	RABAC1	350.06	-2.45714	0.314654	3.54489e-17	3.71343e-14	598.464	432.088	772.16	101.28	100.114	96.2535
19	ENSG00000107821.14	KAZALD1	555.222	-2.285	0.291512	4.21903e-17	4.03206e-14	738.009	1078.46	987.833	144.157	170.004	212.868
20	ENSG00000248527.1	MTATP6P1	36162.3	-2.33365	0.302003	8.99992e-17	8.17102e-14	84488.4	46026.1	53280.8	11510.4	9966.03	11702.2
21	ENSG00000243678.11	NME2	134.995	-2.47815	0.328592	2.70836e-16	2.34182e-13	238.81	201.407	257.387	42.1383	40.6121	29.6165
22	ENSG00000229833.9	PET100	216.902	-1.99956	0.261327	3.36564e-16	2.77788e-13	320.811	355.975	379.867	85.7552	83.1132	75.8922
23	ENSG00000119508.17	NR4A3	8149.27	4.20996	0.566628	1.30737e-15	1.03214e-12	471.866	286.887	1203.5	21445.5	19423.9	6063.97
24	ENSG00000106113.18	CRHR2	140.634	3.67763	0.510583	3.79601e-15	2.872e-12	12.9475	19.9065	17.7508	331.932	340.953	120.317
25	ENSG00000248098.11	BCKDHA	78.5723	-3.44156	0.485792	6.35314e-15	4.61441e-12	184.143	156.91	96.7419	10.3498	7.55575	15.7337
26	ENSG00000198840.2	MT-ND3	110235	-2.0908	0.289246	6.71706e-15	4.69109e-12	208990	135577	200196	46311.5	30779.3	39557.4
27	ENSG00000272573.5	MUSTN1	481.795	-2.36248	0.334575	1.22604e-14	7.95085e-12	768.22	1031.62	662.993	104.976	136.003	186.954
28	ENSG00000186010.18	NDUFA13	266.873	-2.28667	0.322733	1.22561e-14	7.95085e-12	510.708	386.42	455.308	79.1018	108.614	61.0839
29	ENSG00000235508.3	RPS2P7	45.5133	-4.36119	0.61307	1.2724e-14	7.96698e-12	60.4218	91.3356	111.83	2.95708	2.8334	3.70206
30	ENSG00000271425.7	NBPF10	94.1617	2.80583	0.412783	3.74256e-14	2.26524e-11	18.702	25.7613	17.7508	206.995	164.337	131.423
31	ENSG00000100764.13	PSMC1	2915.53	1.53804	0.221353	1.04969e-13	6.14846e-11	1491.84	1249.42	1540.77	4260.41	4062.16	4888.57
32	ENSG00000175768.12	TOMM5	151.242	-2.12119	0.314061	1.77879e-13	1.00935e-10	269.021	215.458	268.037	61.3593	51.0013	42.5737
33	ENSG00000174353.17	STAG3L3	234.362	2.01081	0.299731	2.99932e-13	1.65035e-10	71.9307	103.045	82.5413	425.08	406.121	317.451
34	ENSG00000244945.1	AC136604.2	182.045	2.14975	0.322737	3.14129e-13	1.67764e-10	66.1763	64.4033	53.2524	347.456	328.675	232.304
35	ENSG00000267809.1	NDUFV2P1	183.376	1.93935	0.306696	4.22495e-12	2.1919e-09	76.2466	66.7452	66.5655	360.024	248.395	282.282
36	ENSG00000154277.12	UCHL1	557.583	-2.73072	0.459071	1.02386e-11	5.16425e-09	605.657	1533.97	833.401	104.237	84.0577	184.177
37	ENSG00000227232.5	WASH7P	145.045	2.09752	0.34587	1.58479e-11	7.77746e-09	56.106	39.8129	52.3649	192.21	295.619	234.155
38	ENSG00000111716.12	LDHB	503.649	-2.42519	0.414215	2.87254e-11	1.37262e-08	552.428	1220.15	837.838	126.415	92.5579	192.507
39	ENSG00000282033.1	AC074387.1	60.0121	-3.70215	0.63971	3.4621e-11	1.61192e-08	152.493	48.0097	140.231	4.43561	4.72234	10.1807
40	ENSG00000088325.15	TPX2	86.5687	-2.07088	0.350557	4.27742e-11	1.94173e-08	155.37	155.739	118.93	29.5708	28.334	31.4675
41	ENSG00000137133.10	HINT2	158.884	-2.31551	0.408711	1.07098e-10	4.74316e-08	371.163	248.245	195.259	31.0493	57.6126	49.9778
42	ENSG00000277053.4	GTF2IP1	134.267	1.9629	0.342313	1.41808e-10	6.13084e-08	61.8604	35.1291	51.4774	197.385	219.117	240.634
43	ENSG00000149925.18	ALDOA	7033.31	-1.94839	0.339948	1.47556e-10	6.23096e-08	16233.3	10857.2	7281.38	2340.53	2908.02	2579.41
44	ENSG00000128739.22	SNRPN	894.961	-1.85197	0.322116	1.54198e-10	6.36345e-08	1957.95	989.469	1362.37	387.377	356.064	316.526
45	ENSG00000233426.3	EIF3FP3	95.9769	-2.41195	0.434131	1.65378e-10	6.6732e-08	231.617	120.61	145.557	19.221	27.3896	31.4675
46	ENSG00000052749.13	RRP12	3005.91	1.78301	0.31675	3.33357e-10	1.31589e-07	1536.44	1271.67	900.854	3841.24	4385.17	6100.06
47	ENSG00000260776.5	AC104758.3	45.2287	3.23731	0.616486	4.82036e-10	1.8623e-07	8.63169	9.36775	2.66262	96.105	94.4468	60.1584
48	ENSG00000181019.12	NQO1	472.88	-2.08138	0.380516	5.01492e-10	1.8971e-07	571.13	607.733	1180.43	131.59	151.115	195.284
49	ENSG00000205560.12	CPT1B	229.078	2.0282	0.371292	5.74346e-10	2.12836e-07	77.6852	106.558	55.9151	401.423	455.234	277.654
50	ENSG00000174886.12	NDUFA11	771.514	-1.29845	0.233523	6.67199e-10	2.423e-07	1274.61	997.666	1086.35	450.215	426.9	393.344
51	ENSG00000006062.15	MAP3K14	1129.85	1.66974	0.305704	9.43535e-10	3.35935e-07	464.672	542.159	481.935	1821.56	2256.33	1212.42
52	ENSG00000237039.1	AC018738.1	36.1164	-3.44574	0.674221	1.08498e-09	3.78866e-07	58.9832	52.6936	91.4167	1.47854	4.72234	7.40411
53	ENSG00000188488.13	SERPINA5	1235.57	-3.44675	0.687646	1.76915e-09	6.06117e-07	5141.61	455.507	1369.48	163.378	151.115	132.349
54	ENSG00000174428.16	GTF2IRD2B	958.753	1.4934	0.280896	2.31971e-09	7.80025e-07	595.586	439.113	369.217	1325.51	1401.59	1621.5
55	ENSG00000228463.10	AP006222.1	55.2028	2.31035	0.459425	3.25096e-09	1.07329e-06	10.0703	21.0774	15.0882	103.498	96.3358	85.1473
56	ENSG00000266964.5	FXYD1	742.681	-1.3183	0.253316	4.2437e-09	1.37602e-06	1307.7	954.34	993.158	368.895	412.733	419.258
57	ENSG00000242616.3	GNG10	23.2965	-3.6479	0.760017	5.19508e-09	1.62642e-06	33.0881	45.6678	54.14	2.21781	1.88894	2.77654
58	ENSG00000220842.6	RPL21P16	86.1948	2.06753	0.411607	5.17377e-09	1.62642e-06	27.3337	18.7355	39.0518	136.026	131.281	164.742
59	ENSG00000143543.14	JTB	489.822	-1.35346	0.263269	5.82762e-09	1.76363e-06	786.922	593.681	783.698	290.533	233.284	250.814
60	ENSG00000260442.5	ATP2A1-AS1	297.601	1.83349	0.361385	5.79117e-09	1.76363e-06	159.686	118.268	71.8908	549.277	453.345	433.141
61	ENSG00000176490.4	DIRAS1	151.318	-3.12518	0.664201	7.23678e-09	2.15419e-06	110.773	153.397	575.126	19.221	17.0004	32.393
62	ENSG00000279457.4	WASH9P	173.035	1.58076	0.311931	7.67969e-09	2.24916e-06	69.0535	100.703	68.3406	252.83	291.841	255.442
63	ENSG00000213977.7	TAX1BP3	67.5041	-2.50309	0.526592	9.03386e-09	2.60376e-06	77.6852	86.6517	191.709	16.2639	16.056	16.6593
64	ENSG00000237372.2	AL606807.1	53.1739	2.46203	0.516986	9.19929e-09	2.61001e-06	18.702	12.8807	8.87541	110.89	101.058	66.637
65	ENSG00000131732.11	ZCCHC9	700.798	1.08392	0.21873	1.08079e-08	2.97348e-06	445.97	423.891	416.257	1034.98	935.968	947.727
66	ENSG00000147604.13	RPL7	18313.2	1.22076	0.24399	1.06578e-08	2.97348e-06	11888.7	8389.99	10899	26019.3	24502.3	28180.1
67	ENSG00000125740.13	FOSB	77.1798	-2.54921	0.547081	1.31293e-08	3.55823e-06	112.212	84.3098	213.01	20.6995	22.6672	10.1807
68	ENSG00000106683.14	LIMK1	575.808	-1.31855	0.26767	1.62088e-08	4.30464e-06	699.167	886.424	943.456	260.223	329.619	335.962
69	ENSG00000051128.18	HOMER3	1360.27	-1.59036	0.324028	1.63575e-08	4.30464e-06	2776.53	1757.62	1777.74	466.479	625.238	757.996
70	ENSG00000214331.8	AC009053.1	107.037	1.75426	0.359988	1.66298e-08	4.31378e-06	40.2812	56.2065	34.6141	189.253	173.782	148.082
71	ENSG00000084652.15	TXLNA	1804.47	1.4418	0.299225	2.65609e-08	6.79285e-06	768.22	1099.54	815.65	2908.28	3201.75	2033.35
72	ENSG00000213190.3	MLLT11	693.175	-2.8672	0.65234	3.17088e-08	7.99678e-06	304.986	1223.66	2261.45	96.105	83.1132	189.73
73	ENSG00000105926.15	MPP6	767.264	-1.46825	0.307741	3.26563e-08	8.12291e-06	1428.54	820.849	1233.68	390.334	320.175	410.003
74	ENSG00000272736.5	AC005323.2	248.031	2.38038	0.528222	3.31956e-08	8.14548e-06	102.142	67.9162	23.0761	572.934	379.676	342.44
75	ENSG00000148680.15	HTR7	109.547	-3.2609	0.749275	3.4006e-08	8.23309e-06	86.3169	69.0872	459.746	14.0461	16.056	12.0317
76	ENSG00000210140.1	MT-TC	120.557	-2.31066	0.515353	4.08241e-08	9.75375e-06	277.653	258.784	89.6416	38.442	25.5006	33.3185
77	ENSG00000169020.9	ATP5ME	2798.9	-1.3039	0.276468	4.17858e-08	9.85386e-06	3641.13	3497.68	5145.07	1320.33	1467.7	1721.46
78	ENSG00000210176.1	MT-TH	22.3114	-3.93288	0.920386	4.30576e-08	1.00236e-05	28.7723	44.4968	55.9151	0	2.8334	1.85103
79	ENSG00000227877.6	MRLN	1029.89	-1.09446	0.235415	4.52575e-08	1.04023e-05	1523.49	1432.1	1357.94	711.916	588.404	565.489
80	ENSG00000122778.9	KIAA1549	114.769	-2.14237	0.478241	5.452e-08	1.22219e-05	106.457	272.836	204.134	25.8744	32.1119	47.2012
81	ENSG00000136371.10	MTHFS	65.1708	-2.13765	0.476964	5.44568e-08	1.22219e-05	110.773	84.3098	135.794	12.5676	18.8894	28.6909
82	ENSG00000183648.9	NDUFB1	2184.14	-1.13981	0.247706	6.00616e-08	1.33e-05	3579.27	2553.88	3116.15	1251.58	1222.14	1381.79
83	ENSG00000118939.17	UCHL3	230.193	-1.51459	0.33217	8.07062e-08	1.76562e-05	315.057	270.494	471.284	113.108	102.003	109.211
84	ENSG00000006071.13	ABCC8	179.749	1.78747	0.397373	8.39023e-08	1.81369e-05	41.7198	71.4291	95.8544	272.79	356.064	240.634
85	ENSG00000210049.1	MT-TF	63.2269	-2.68237	0.644907	9.69384e-08	2.07083e-05	164.002	57.3775	120.706	18.4817	14.167	4.62757
86	ENSG00000198830.10	HMGN2	2993.11	0.907848	0.208254	1.09127e-07	2.28114e-05	1877.39	1949.66	2124.77	3989.1	4059.32	3958.42
87	ENSG00000052795.12	FNIP2	1194.41	0.938761	0.214624	1.09296e-07	2.28114e-05	779.729	786.891	772.16	1654.48	1502.65	1670.55
88	ENSG00000267605.5	AC016590.1	22.7106	3.85802	0.966357	1.12988e-07	2.33141e-05	0	3.51291	0.887541	42.8776	52.8902	36.0951
89	ENSG00000178127.12	NDUFV2	41.4977	-2.57694	0.62292	1.17941e-07	2.40626e-05	99.2644	72.6001	50.5898	8.87123	3.77787	13.8827
90	ENSG00000276550.4	HERC2P2	2265.21	2.2462	0.529881	1.23519e-07	2.49207e-05	349.583	1208.44	322.177	4347.64	4336.05	3027.36
91	ENSG00000120129.5	DUSP1	2960.92	-1.56507	0.352522	1.29594e-07	2.5859e-05	6701.07	3444.99	3606.96	1088.94	1421.42	1502.11
92	ENSG00000132199.19	ENOSF1	883.851	1.78641	0.407501	1.34235e-07	2.64939e-05	237.371	550.355	241.411	1650.05	1479.98	1143.94
93	ENSG00000095564.13	BTAF1	749.37	1.20635	0.273894	1.48949e-07	2.90819e-05	379.794	503.517	383.418	1257.5	954.857	1017.14
94	ENSG00000129084.17	PSMA1	701.765	-1.19752	0.272401	1.52965e-07	2.95484e-05	969.626	841.927	1207.06	436.169	352.287	403.524
95	ENSG00000154803.12	FLCN	1937.29	1.4818	0.337143	1.61505e-07	3.08696e-05	952.363	1115.93	697.607	3102.71	3703.26	2051.87
96	ENSG00000273136.6	NBPF26	135.664	1.54456	0.352986	1.69844e-07	3.17097e-05	60.4218	45.6678	78.9911	237.305	189.838	201.762
97	ENSG00000115738.9	ID2	243.454	-1.43368	0.326861	1.69735e-07	3.17097e-05	351.022	299.768	451.758	135.286	130.337	92.5514
98	ENSG00000135441.7	BLOC1S1	574.328	-0.96693	0.225644	1.7114e-07	3.17097e-05	771.097	750.591	818.312	368.156	377.787	360.025
99	ENSG00000198918.7	RPL39	1497.2	1.6495	0.379668	1.792e-07	3.28678e-05	597.025	374.71	936.355	2646.58	2026.83	2401.71
100	ENSG00000177732.8	SOX12	128.152	-2.02546	0.4794	1.82707e-07	3.3176e-05	192.774	201.407	249.399	17.7425	57.6126	49.9778
101	ENSG00000235655.3	H3F3AP4	518.295	1.30244	0.298986	1.90879e-07	3.43167e-05	205.722	266.981	351.466	757.751	729.129	798.719
102	ENSG00000135919.12	SERPINE2	421.588	-1.26192	0.290808	2.01128e-07	3.58047e-05	504.954	647.546	688.731	249.134	254.062	185.103
103	ENSG00000223784.2	LINP1	467.379	-1.54028	0.356272	2.09672e-07	3.69633e-05	529.41	1017.57	616.841	184.817	198.338	257.293
104	ENSG00000226564.1	FTH1P20	57.6012	-1.77846	0.416943	2.16035e-07	3.77189e-05	93.5099	85.4807	99.4045	17.7425	20.7783	28.6909
105	ENSG00000066230.11	SLC9A3	25.8442	-2.67114	0.679165	2.31182e-07	3.9979e-05	51.7901	44.4968	43.4895	2.21781	5.66681	7.40411
106	ENSG00000254681.6	PKD1P5	118.457	1.91227	0.456316	2.44247e-07	4.18399e-05	58.9832	45.6678	21.301	158.943	236.117	189.73
107	ENSG00000185760.15	KCNQ5	1795.1	0.957492	0.229546	2.73407e-07	4.63975e-05	1044.43	1277.53	1141.38	2600.01	2309.22	2398.01
108	ENSG00000235532.1	LINC00402	38.2189	2.57351	0.658374	2.77971e-07	4.67352e-05	4.31584	15.2226	4.4377	74.6662	54.7792	75.8922
109	ENSG00000265768.1	MIR4506	115.284	2.50193	0.641613	3.11454e-07	5.18122e-05	20.1406	45.6678	10.6505	277.226	240.839	97.179
110	ENSG00000175556.16	LONRF3	203.989	1.42918	0.337824	3.13875e-07	5.18122e-05	123.721	69.0872	106.505	309.754	339.064	275.803
111	ENSG00000167081.16	PBX3	301.634	-1.5012	0.356526	3.30897e-07	5.36467e-05	365.408	382.907	639.917	170.032	128.448	123.093
112	ENSG00000173451.6	THAP2	192.067	-1.3142	0.311567	3.30312e-07	5.36467e-05	289.161	264.639	296.439	107.194	76.5019	118.466
113	ENSG00000166682.11	TMPRSS5	115.876	1.58857	0.379176	3.41709e-07	5.49092e-05	54.6673	50.3517	47.9272	201.081	216.283	124.944
114	ENSG00000268518.1	AC020909.3	4347.63	1.42042	0.337782	3.4666e-07	5.52163e-05	1667.35	2741.24	1989.87	6790.19	8213.1	4684.03
115	ENSG00000229391.7	HLA-DRB6	39.6875	-3.65707	1.00438	3.53813e-07	5.58655e-05	31.6495	63.2323	134.906	7.39269	0.944468	0
116	ENSG00000210127.1	MT-TA	103.039	-1.99057	0.491985	3.74371e-07	5.8602e-05	212.915	223.655	80.7662	35.4849	31.1674	34.244
117	ENSG00000249353.2	NPM1P27	101.24	1.47236	0.35489	4.23035e-07	6.56535e-05	50.3515	39.8129	53.2524	129.372	165.282	169.369
118	ENSG00000253341.1	AC115837.1	38.9759	-2.32074	0.600235	4.40127e-07	6.77273e-05	79.1238	85.4807	39.9393	9.6105	13.2226	6.4786
119	ENSG00000283709.1	FAM238C	3315	2.49968	0.660695	4.67233e-07	7.12943e-05	883.309	132.32	1138.71	6622.37	7133.57	3979.71
120	ENSG00000206127.10	GOLGA8O	27.0049	2.90461	0.791382	4.76547e-07	7.21096e-05	1.43861	8.19678	2.66262	37.7027	48.1679	63.8605
121	ENSG00000176973.7	FAM89B	669.371	-1.30573	0.317866	5.02473e-07	7.54042e-05	1084.72	702.581	1174.22	307.536	337.175	410.003
122	ENSG00000210135.1	MT-TN	30.4751	2.87238	0.792401	5.63111e-07	8.38113e-05	5.75446	8.19678	0.887541	63.5771	38.7232	65.7115
123	ENSG00000188000.4	OR7D2	23.7372	2.99563	0.839179	6.17838e-07	9.1209e-05	0	5.85485	3.55016	38.442	54.7792	39.7971
124	ENSG00000184557.4	SOCS3	321.935	-2.28204	0.606676	6.61301e-07	9.68379e-05	189.897	400.471	1094.34	88.7123	88.78	69.4136
125	ENSG00000105808.17	RASA4	284.459	1.28743	0.319388	6.67174e-07	9.69163e-05	135.23	197.894	118.93	422.123	442.011	390.567
126	ENSG00000164687.10	FABP5	252.063	1.30212	0.324826	7.25923e-07	0.000104614	109.335	168.62	118.043	353.371	434.455	328.558
127	ENSG00000225131.2	PSME2P2	23.6464	-3.88185	1.19473	7.38072e-07	0.000105527	21.5792	21.0774	95.8544	1.47854	1.88894	0
128	ENSG00000188243.12	COMMD6	475.274	-1.46495	0.368196	7.90441e-07	0.000112131	542.358	584.314	1052.62	215.867	194.56	261.921
129	ENSG00000134548.10	SPX	473.05	-1.32071	0.331628	8.00029e-07	0.000112612	575.446	758.788	769.498	211.431	195.505	327.632
130	ENSG00000230082.1	PRRT3-AS1	143.918	-1.94618	0.506789	8.12766e-07	0.000113525	148.177	165.107	406.494	39.1813	44.39	60.1584
131	ENSG00000145425.9	RPS3A	12064.9	1.11726	0.283016	8.31394e-07	0.00011524	7764.2	5256.48	8128.98	18202.3	15415.6	17621.8
132	ENSG00000099622.13	CIRBP	9689.8	0.87819	0.227273	8.84626e-07	0.00012169	5869.55	6420.42	7039.97	13317.9	13672.1	11818.8
133	ENSG00000198838.13	RYR3	2201.99	-1.49808	0.380571	9.04871e-07	0.000123539	4287.07	4076.14	1812.36	1009.84	996.414	1030.1
134	ENSG00000168255.20	POLR2J3	155.489	1.97002	0.519056	9.1316e-07	0.00012374	40.2812	86.6517	24.8511	225.477	340.953	214.719
135	ENSG00000213741.10	RPS29	5683.56	-1.4668	0.374739	9.92108e-07	0.000133442	8446.11	5115.96	12545.4	2764.87	2437.67	2791.35
136	ENSG00000264204.2	AGAP7P	20.082	3.18672	0.950007	1.01899e-06	0.00013605	0	3.51291	2.66262	27.353	44.39	42.5737
137	ENSG00000233369.7	GTF2IP4	388.247	1.24292	0.318101	1.03659e-06	0.00013739	256.073	221.313	154.432	633.554	495.846	568.266
138	ENSG00000135486.17	HNRNPA1	9116.67	0.924926	0.242036	1.10039e-06	0.000144789	6255.1	5158.12	6308.64	13819.2	11706.7	11452.3
139	ENSG00000117480.15	FAAH	587.049	1.38891	0.358952	1.18938e-06	0.000155372	376.917	307.965	183.721	820.589	1043.64	789.464
140	ENSG00000283390.1	AC068631.3	14.5799	-4.19178	1.60364	1.26122e-06	0.00016358	25.8951	26.9323	33.7265	0	0	0.925514
141	ENSG00000118515.11	SGK1	4195.9	1.36657	0.355996	1.3288e-06	0.000171123	2743.44	1322.02	2211.75	7281.06	6459.22	5157.89
142	ENSG00000232104.3	RFX3-AS1	67.1035	1.52322	0.401593	1.45983e-06	0.000186674	27.3337	31.6162	31.0639	122.719	100.114	89.7749
143	ENSG00000176463.13	SLCO3A1	372.325	-1.18821	0.312815	1.50287e-06	0.000190833	399.935	593.681	617.728	186.296	204.005	232.304
144	ENSG00000154511.11	DIPK1A	467.942	-0.97381	0.260248	1.57926e-06	0.00019914	644.499	590.168	689.619	305.318	256.895	321.153
145	ENSG00000133069.16	TMCC2	624.556	-1.32924	0.3517	1.63827e-06	0.000205157	925.029	675.649	1191.97	241.002	328.675	385.014
146	ENSG00000100650.15	SRSF5	7533.75	1.2084	0.323598	1.89725e-06	0.000235961	3163.51	5351.33	3875	12458.9	11706.7	8647.08
147	ENSG00000164778.4	EN2	29.4983	-2.74972	0.848999	1.91605e-06	0.000236678	31.6495	101.874	29.2888	2.95708	5.66681	5.55309
148	ENSG00000244257.5	PKD1P1	20.4063	3.10641	0.998977	2.0033e-06	0.000245784	0	4.68388	1.77508	32.5278	53.8347	29.6165
149	ENSG00000107317.12	PTGDS	420.368	-2.39686	0.718603	2.10289e-06	0.00025627	422.953	200.236	1623.31	66.5342	92.5579	116.615
150	ENSG00000125356.6	NDUFA1	3990.45	-0.93889	0.256911	2.14298e-06	0.000259414	6256.53	4647.58	5383.82	2503.9	2323.39	2827.45
151	ENSG00000204569.9	PPP1R10	513.525	-1.02712	0.281294	2.31952e-06	0.000278927	745.202	731.856	666.543	275.747	279.563	382.237
152	ENSG00000214110.3	LDHAP4	153.347	-1.92832	0.549237	2.34382e-06	0.000279994	417.198	176.816	176.621	25.8744	69.8906	53.6798
153	ENSG00000269028.3	MTRNR2L12	312.288	2.82422	0.905464	2.45479e-06	0.000287575	67.6149	28.1033	39.0518	42.8776	718.74	977.343
154	ENSG00000152749.7	GPR180	276.139	-1.07891	0.295879	2.44415e-06	0.000287575	418.637	311.478	437.557	161.161	156.782	171.22
155	ENSG00000101846.6	STS	332.923	-1.13249	0.309798	2.43232e-06	0.000287575	376.917	539.817	509.448	217.345	161.504	192.507
156	ENSG00000198331.10	HYLS1	80.2921	-1.50927	0.415309	2.47531e-06	0.00028812	140.984	117.097	116.268	38.442	23.6117	45.3502
157	ENSG00000278864.1	AC055811.4	163.018	1.67536	0.472713	2.85652e-06	0.000330373	67.6149	94.8485	31.0639	277.965	294.674	211.943
158	ENSG00000178950.16	GAK	1500.63	1.1991	0.333545	3.05485e-06	0.000351075	841.589	947.314	676.306	2247.38	2745.57	1545.61
159	ENSG00000100836.10	PABPN1	1939.35	0.886754	0.249832	3.12382e-06	0.000356744	1113.49	1412.19	1286.05	2674.68	2819.24	2330.44
160	ENSG00000230438.6	SERPINB9P1	70.3941	1.57873	0.447947	3.31361e-06	0.000373718	43.1584	21.0774	25.7387	119.022	117.114	96.2535
161	ENSG00000272446.5	AL158850.1	32.6279	1.98195	0.588701	3.30694e-06	0.000373718	11.5089	11.7097	7.10032	53.9666	67.0572	44.4247
162	ENSG00000169246.16	NPIPB3	53.1353	1.79071	0.519906	3.38506e-06	0.000379419	28.7723	18.7355	10.6505	93.1479	91.6134	75.8922
163	ENSG00000280323.1	AC053503.6	685.579	-1.23264	0.350821	4.01349e-06	0.000444372	1250.16	899.304	867.127	354.849	265.396	476.64
164	ENSG00000198555.7	AC133561.1	15.0857	3.71609	1.66055	4.00422e-06	0.000444372	1.43861	0	0	31.0493	32.1119	25.9144
165	ENSG00000249203.1	LINC02224	45.8564	-2.5869	0.86473	4.20756e-06	0.000463036	15.8248	119.439	116.268	9.6105	5.66681	8.32963
166	ENSG00000171223.5	JUNB	1223.65	-1.36781	0.392625	4.28383e-06	0.000468589	1510.55	1478.93	2563.22	404.38	611.071	773.73
167	ENSG00000214575.9	CPEB1	32.1007	-2.41822	0.793741	4.41104e-06	0.000479614	23.0178	92.5066	57.6901	8.13196	7.55575	3.70206
168	ENSG00000127955.16	GNAI1	351.233	-1.0207	0.294607	4.52623e-06	0.00048921	510.708	391.104	567.138	216.606	221.006	200.837
169	ENSG00000178917.16	ZNF852	98.5233	1.29523	0.37547	4.88667e-06	0.000525042	61.8604	48.0097	41.7144	127.154	163.393	149.008
170	ENSG00000078269.14	SYNJ2	764.175	1.26302	0.367107	5.06714e-06	0.000541231	330.881	442.626	419.807	1321.81	1360.98	708.944
171	ENSG00000101542.9	CDH20	298.33	2.4927	0.845691	5.17173e-06	0.000549172	93.5099	3.51291	68.3406	462.782	430.677	731.156
172	ENSG00000185641.6	AC034236.1	152.985	1.53313	0.456892	5.6942e-06	0.000601135	79.1238	46.8388	71.0032	139.722	276.729	304.494
173	ENSG00000248487.8	ABHD14A	249.23	-1.0072	0.296588	5.73488e-06	0.00060193	398.496	299.768	342.591	162.639	155.837	136.051
174	ENSG00000127540.11	UQCR11	3124.08	-0.968414	0.286771	6.06757e-06	0.000630256	5324.31	3450.85	4143.04	2080.3	1774.66	1971.35
175	ENSG00000237668.1	RPS15AP38	19.4934	-2.94301	1.10312	6.07418e-06	0.000630256	43.1584	17.5645	49.7023	0	2.8334	3.70206
176	ENSG00000183506.17	PI4KAP2	275.41	1.58159	0.477226	6.14899e-06	0.000634394	80.5624	192.039	68.3406	436.908	507.179	367.429
177	ENSG00000224272.2	AC131097.2	33.1896	2.07207	0.673587	6.34044e-06	0.00065045	12.9475	3.51291	10.6505	45.0954	52.8902	74.0411
178	ENSG00000261217.2	BCAP31P1	64.3903	1.93728	0.620387	6.75759e-06	0.00068935	17.2634	35.1291	7.10032	117.544	99.1692	110.136
179	ENSG00000162783.10	IER5	1567.14	-1.61397	0.496989	7.18754e-06	0.000710672	4105.81	2331.4	1087.24	518.967	684.739	674.7
180	ENSG00000236090.2	LDHAP3	9.33849	-3.51257	2.01524	7.17562e-06	0.000710672	31.6495	16.3936	7.98786	0	0	0
181	ENSG00000204923.3	FBXO48	187.461	-1.01873	0.305374	7.08085e-06	0.000710672	296.355	230.681	259.162	115.326	102.003	121.242
182	ENSG00000120738.7	EGR1	1341.17	-1.81077	0.572998	7.24058e-06	0.000710672	3875.63	905.159	1901.11	485.7	607.293	272.101
183	ENSG00000196873.15	CBWD3	38.2131	1.71213	0.532195	7.0177e-06	0.000710672	17.2634	14.0516	11.538	73.1876	62.3349	50.9033
184	ENSG00000172638.12	EFEMP2	1047.66	-1.08245	0.324794	7.22784e-06	0.000710672	1395.46	1364.18	1703.19	464.261	565.736	793.166
185	ENSG00000258545.5	RHOXF1-AS1	47.3848	1.63355	0.504565	7.24054e-06	0.000710672	24.4564	19.9065	12.4256	87.2338	72.724	67.5625
186	ENSG00000146477.5	SLC22A3	1874.34	1.54395	0.475779	7.74164e-06	0.000755767	1306.26	391.104	670.981	3294.18	3176.25	2407.26
187	ENSG00000124172.9	ATP5F1E	4366.24	-1.01064	0.305658	7.82705e-06	0.000760019	6045.06	4543.36	7690.54	2642.89	2453.73	2821.89
188	ENSG00000148572.15	NRBF2	536.939	-0.799335	0.242273	8.4585e-06	0.000816965	651.692	764.643	710.032	376.288	361.731	357.248
189	ENSG00000165312.6	OTUD1	1301.4	-1.19461	0.366334	9.0471e-06	0.000869192	2386.66	1183.85	2138.09	614.333	691.351	794.091
190	ENSG00000157851.16	DPYSL5	28.8255	-2.91383	1.1873	9.33718e-06	0.00089234	5.75446	50.3517	108.28	2.95708	2.8334	2.77654
191	ENSG00000109819.8	PPARGC1A	4521.96	1.39043	0.433669	9.76402e-06	0.000928247	2815.37	2374.73	1169.78	8523.77	7463.19	4784.91
192	ENSG00000157045.8	NTAN1	863.874	-0.960161	0.297031	1.00675e-05	0.000952112	1244.4	929.749	1401.43	496.05	510.957	600.659
193	ENSG00000103064.14	SLC7A6	2568.13	1.13531	0.353711	1.07514e-05	0.00101153	1057.38	1798.61	1432.49	4456.31	3933.71	2730.27
194	ENSG00000248514.1	AC008443.4	809.308	2.15653	0.768257	1.08073e-05	0.00101154	309.302	244.733	25.7387	1557.64	1762.38	956.056
195	ENSG00000196739.14	COL27A1	618.855	1.14638	0.357937	1.09675e-05	0.00102127	368.285	421.549	236.973	859.77	1086.14	740.411
196	ENSG00000106852.15	LHX6	149.081	1.50746	0.482386	1.11719e-05	0.00103499	43.1584	84.3098	63.0154	277.965	291.841	134.2
197	ENSG00000257514.5	AC117505.1	365.842	1.6785	0.552063	1.16397e-05	0.00107286	146.739	210.774	49.7023	510.835	496.79	780.208
198	ENSG00000144649.8	GASK1A	76.3774	1.70156	0.568345	1.27406e-05	0.0011684	14.3861	19.9065	47.0396	124.936	151.115	100.881
199	ENSG00000175928.5	LRRN1	448.101	-1.65871	0.550795	1.28361e-05	0.00117124	304.986	1181.51	698.494	141.94	128.448	233.23
200	ENSG00000210164.1	MT-TG	12.2385	-2.85425	1.26266	1.38104e-05	0.00125385	24.4564	19.9065	25.7387	1.47854	0	1.85103
201	ENSG00000139330.5	KERA	23.3111	-3.12437	1.93349	1.44172e-05	0.00130243	4.31584	106.558	27.5138	1.47854	0	0
202	ENSG00000158296.13	SLC13A3	69.2922	1.63097	0.548379	1.45903e-05	0.00131153	15.8248	31.6162	31.0639	141.2	130.337	65.7115
203	ENSG00000203666.12	EFCAB2	834.668	0.803027	0.255403	1.50332e-05	0.00134469	611.411	544.501	532.524	1056.42	1258.98	1004.18
204	ENSG00000138449.10	SLC40A1	3425.02	-0.795098	0.253035	1.5316e-05	0.00136327	4999.18	3807.99	4788.28	2401.15	2120.33	2433.18
205	ENSG00000189136.9	UBE2Q2P1	86.5104	1.25162	0.40785	1.58068e-05	0.0014001	41.7198	52.6936	38.1642	144.897	139.781	101.807
206	ENSG00000198722.14	UNC13B	4336.97	1.27872	0.42482	1.84212e-05	0.0016045	2114.76	3121.8	1238.12	7471.05	7053.29	5022.77
207	ENSG00000185875.12	THNSL1	290.309	-1.11984	0.368535	1.83823e-05	0.0016045	476.181	488.294	294.663	192.21	133.17	157.337
208	ENSG00000186594.14	MIR22HG	3062.58	0.826889	0.268553	1.8468e-05	0.0016045	1772.37	2443.81	1878.04	4434.14	4088.6	3758.51
209	ENSG00000101098.12	RIMS4	110.653	1.26511	0.419962	1.84561e-05	0.0016045	63.299	33.9581	69.2282	155.247	171.893	170.295
210	ENSG00000095739.10	BAMBI	61.4168	-1.37513	0.462108	1.88554e-05	0.00163036	117.966	70.2581	94.9668	23.6566	28.334	33.3185
211	ENSG00000269019.1	HOMER3-AS1	40.0589	-1.83302	0.666337	1.91739e-05	0.00165005	83.4396	87.8227	31.9515	11.8283	16.056	9.25514
212	ENSG00000132424.15	PNISR	4866.85	0.887176	0.291886	2.01149e-05	0.00172286	2786.6	3852.49	2704.34	7307.68	6871.95	5678.03
213	ENSG00000243056.1	EIF4EBP3	65.2188	-1.49328	0.513724	2.02305e-05	0.00172463	87.7555	152.226	69.2282	25.1351	25.5006	31.4675
214	ENSG00000197083.11	ZNF300P1	83.1972	1.36813	0.464383	2.05589e-05	0.00174443	30.2109	52.6936	32.839	165.596	109.558	108.285
215	ENSG00000004799.7	PDK4	20969.6	1.86953	0.693803	2.06836e-05	0.00174685	5452.35	1340.76	11874.4	42643.3	35206.9	29299.9
216	ENSG00000171766.15	GATM	3041.08	-1.36188	0.462621	2.0798e-05	0.00174838	7269.32	2316.18	4414.63	1410.53	1246.7	1589.11
217	ENSG00000213492.2	NT5C3AP1	17.2406	-2.40425	1.04694	2.25886e-05	0.00188295	27.3337	29.2742	39.0518	5.91415	0.944468	0.925514
218	ENSG00000188234.13	AGAP4	162.543	1.40131	0.483859	2.28136e-05	0.00188295	70.4921	111.242	38.1642	239.523	292.785	223.049
219	ENSG00000184923.12	NUTM2A	8.38237	-2.81667	2.07145	2.26158e-05	0.00188295	8.63169	32.7871	8.87541	0	0	0
220	ENSG00000177359.20	AC024940.2	25.2993	-2.60239	1.21306	2.27487e-05	0.00188295	15.8248	111.242	15.9757	2.21781	2.8334	3.70206
221	ENSG00000146411.5	SLC2A12	237.076	-1.2754	0.43552	2.3234e-05	0.00190897	460.357	415.694	195.259	124.936	111.447	114.764
222	ENSG00000138028.15	CGREF1	37.1174	-1.67049	0.607094	2.39208e-05	0.00195655	51.7901	79.6259	51.4774	8.87123	19.8338	11.1062
223	ENSG00000085871.8	MGST2	1074.07	-0.708733	0.23089	2.47385e-05	0.00201436	1396.89	1437.95	1334.86	796.932	680.017	797.793
224	ENSG00000069011.15	PITX1	638.359	-1.85489	0.712966	2.59164e-05	0.00210085	371.163	2067.93	828.075	99.0621	150.17	313.749
225	ENSG00000247516.6	MIR4458HG	472.159	-0.752953	0.249586	2.63215e-05	0.0021242	598.464	647.546	612.403	358.546	303.174	312.824
226	ENSG00000125257.14	ABCC4	335.098	-1.14094	0.392185	2.68227e-05	0.00215507	690.535	353.633	422.469	175.207	157.726	211.017
227	ENSG00000198502.5	HLA-DRB5	601.382	1.43896	0.512047	2.74528e-05	0.00219599	146.739	176.816	453.533	1006.88	1067.25	757.071
228	ENSG00000155367.15	PPM1J	1706.1	0.970011	0.331065	2.75869e-05	0.00219703	1300.51	1056.21	741.984	2054.43	2517.01	2566.45
229	ENSG00000154265.15	ABCA5	3239.26	0.938641	0.319919	2.77428e-05	0.0021998	2216.9	2077.3	1701.42	5718.25	4250.11	3471.6
230	ENSG00000146830.10	GIGYF1	2811.72	1.10939	0.382699	2.8167e-05	0.00222373	1540.76	2133.51	986.945	3815.37	4762.01	3631.72
231	ENSG00000232451.1	AC018467.1	78.5228	2.06284	0.854666	2.84245e-05	0.00223434	21.5792	31.6162	1.77508	157.464	162.449	96.2535
232	ENSG00000229644.6	NAMPTP1	71.4475	-1.26538	0.443043	2.86096e-05	0.00223919	130.914	108.9	83.4288	39.1813	27.3896	38.8716
233	ENSG00000143878.9	RHOB	4995.47	-1.5062	0.546101	2.89914e-05	0.00225934	14022.2	3163.96	6698.27	1867.39	2062.72	2158.3
234	ENSG00000106526.10	ACTR3C	30.2474	1.62362	0.607325	3.0571e-05	0.00237226	10.0703	9.36775	13.3131	59.8808	46.2789	42.5737
235	ENSG00000270629.5	NBPF14	150.295	1.1632	0.407433	3.0959e-05	0.002382	63.299	70.2581	104.73	271.312	218.172	173.997
236	ENSG00000137168.7	PPIL1	456.926	-0.751335	0.252647	3.08483e-05	0.002382	621.481	543.33	634.591	328.235	291.841	322.079
237	ENSG00000250859.1	HNRNPKP1	28.7575	1.81444	0.716494	3.18994e-05	0.00244401	14.3861	5.85485	6.21278	49.531	61.3904	35.1695
238	ENSG00000244119.1	PDCL3P4	79.4366	1.18879	0.423497	3.48099e-05	0.00265579	40.2812	39.8129	43.4895	140.461	123.725	88.8494
239	ENSG00000225217.1	HSPA7	134.824	1.69484	0.66305	3.60655e-05	0.00274007	11.5089	70.2581	52.3649	221.781	299.396	153.635
240	ENSG00000225377.5	NRSN2-AS1	29.2397	-1.61625	0.621701	3.65661e-05	0.00276653	41.7198	53.8646	47.9272	6.65342	14.167	11.1062
241	ENSG00000185946.15	RNPC3	640.143	1.19856	0.430855	3.70668e-05	0.00278124	355.338	423.891	208.572	1241.97	956.746	654.339
242	ENSG00000159228.12	CBR1	821.018	-1.11325	0.396781	3.69534e-05	0.00278124	773.975	1310.31	1495.51	360.763	408.955	576.595
243	ENSG00000267904.1	AC024075.1	100.468	1.07718	0.383283	3.73782e-05	0.00279306	51.7901	65.5743	51.4774	159.682	154.893	119.391
244	ENSG00000250673.2	REELD1	18.979	1.94633	0.826817	3.78402e-05	0.0028045	2.87723	5.85485	5.32524	39.9205	33.0564	26.8399
245	ENSG00000149575.5	SCN2B	569.306	-1.4147	0.524988	3.77154e-05	0.0028045	899.134	1381.74	396.731	198.863	220.061	319.302
246	ENSG00000241837.6	ATP5PO	2923.25	-1.02726	0.36548	3.86539e-05	0.00285316	5817.76	3402.84	3248.4	2010.81	1474.31	1585.41
247	ENSG00000164898.12	FMC1	318.282	-1.07257	0.383542	3.90766e-05	0.00287268	609.972	411.01	354.129	206.995	136.003	191.581
248	ENSG00000214279.13	SCART1	112.916	1.56792	0.605799	4.01142e-05	0.00290426	50.3515	63.2323	14.2006	168.553	222.894	158.263
249	ENSG00000171772.16	SYCE1	20.4476	1.98636	0.864622	3.98233e-05	0.00290426	7.19307	1.17097	6.21278	39.9205	31.1674	37.0206
250	ENSG00000205746.9	AC126755.1	176.058	1.43391	0.539206	4.02491e-05	0.00290426	77.6852	114.755	31.9515	224.738	326.786	280.431
251	ENSG00000205220.11	PSMB10	157.848	-1.16041	0.419517	3.99413e-05	0.00290426	221.547	162.765	313.302	99.8013	79.3353	70.3391
252	ENSG00000214535.3	RPS15AP1	18.8209	-1.90108	0.80688	4.03058e-05	0.00290426	38.8426	24.5904	34.6141	3.69635	3.77787	7.40411
253	ENSG00000074317.10	SNCB	23.8683	-1.78351	0.732999	4.11363e-05	0.00295239	51.7901	44.4968	25.7387	8.13196	4.72234	8.32963
254	ENSG00000185864.16	NPIPB4	186.893	1.35453	0.504576	4.13795e-05	0.00295814	89.1941	121.781	43.4895	345.978	315.452	205.464
255	ENSG00000142794.18	NBPF3	41.8251	-1.60528	0.63147	4.22739e-05	0.0029807	89.1941	83.1388	33.7265	14.0461	15.1115	15.7337
256	ENSG00000145358.6	DDIT4L	9358.87	-1.33041	0.495289	4.22885e-05	0.0029807	16532.6	6240.09	20444.5	5160.1	4324.72	3451.24
257	ENSG00000119707.13	RBM25	3318.75	0.7734	0.269533	4.23516e-05	0.0029807	2212.59	2692.06	1821.23	4462.97	4370.05	4353.62
258	ENSG00000118276.11	B4GALT6	170.486	-0.863105	0.305267	4.22098e-05	0.0029807	224.424	230.681	240.523	123.458	102.947	100.881
259	ENSG00000176894.9	PXMP2	212.797	-1.13616	0.41398	4.32866e-05	0.00302307	317.934	411.01	206.797	98.3228	103.891	138.827
260	ENSG00000281183.1	NPTN-IT1	167.49	1.41161	0.534399	4.31738e-05	0.00302307	83.4396	104.216	29.2888	292.751	235.173	260.069
261	ENSG00000172785.18	CBWD1	530.102	0.88111	0.31346	4.36494e-05	0.00303673	422.953	258.784	325.727	755.533	724.407	693.21
262	ENSG00000077044.10	DGKD	7291.17	1.01768	0.367221	4.38651e-05	0.00304009	3172.14	4899.33	4610.77	11361.1	12609.6	7094.07
263	ENSG00000264007.1	AC104564.2	48.8886	1.64331	0.658073	4.42109e-05	0.0030524	25.8951	17.5645	7.98786	94.6264	97.2802	49.9778
264	ENSG00000160888.6	IER2	771.949	-1.18004	0.434098	4.48739e-05	0.00308644	1527.81	607.733	1299.36	343.021	437.289	416.481
265	ENSG00000182836.9	PLCXD3	14.2828	-2.3078	1.18104	4.55031e-05	0.00310868	10.0703	42.1549	27.5138	2.21781	1.88894	1.85103
266	ENSG00000118363.11	SPCS2	986.146	0.72792	0.252521	4.55397e-05	0.00310868	694.851	586.656	767.723	1284.11	1220.25	1363.28
267	ENSG00000164398.12	ACSL6	175.866	1.46717	0.568141	4.64678e-05	0.00313666	56.106	120.61	38.1642	371.852	284.285	184.177
268	ENSG00000211445.11	GPX3	6521.92	-1.4618	0.565183	4.63442e-05	0.00313666	3428.22	11353.7	16355.6	2777.43	2830.57	2385.98
269	ENSG00000187550.8	SBK2	45.8364	-2.43716	1.35518	4.61699e-05	0.00313666	4.31584	33.9581	222.773	3.69635	4.72234	5.55309
270	ENSG00000227081.5	AC005912.1	114.892	1.03498	0.376927	4.67167e-05	0.00314178	67.6149	49.1807	79.8786	166.336	166.226	160.114
271	ENSG00000205268.10	PDE7A	4375.78	0.974487	0.353635	4.76436e-05	0.0031923	3085.83	2831.4	1897.56	7490.27	6309.99	4639.6
272	ENSG00000162601.9	MYSM1	930.903	0.809966	0.287946	4.78716e-05	0.00319578	710.676	635.836	497.023	1400.91	1123.92	1217.05
273	ENSG00000155099.7	PIP4P2	539.453	-0.851684	0.305475	4.87978e-05	0.00322208	804.185	559.723	832.513	369.635	352.287	318.377
274	ENSG00000136161.12	RCBTB2	304.761	-0.782988	0.277382	4.87359e-05	0.00322208	417.198	405.155	394.068	225.477	174.727	211.943
275	ENSG00000158486.13	DNAH3	148.108	1.70001	0.70436	4.8589e-05	0.00322208	56.106	77.284	9.76295	261.701	218.172	265.623
276	ENSG00000113369.8	ARRDC3	1795.7	0.772955	0.273484	4.92041e-05	0.00322545	1004.15	1216.64	1408.53	2668.76	2230.83	2245.3
277	ENSG00000010626.14	LRRC23	254.907	-0.812334	0.289693	4.91145e-05	0.00322545	351.022	334.897	339.928	151.55	155.837	196.209
278	ENSG00000008056.13	SYN1	35.295	-2.24522	1.14845	4.97169e-05	0.00324734	10.0703	40.9839	144.669	2.95708	6.61128	6.4786
279	ENSG00000214176.9	PLEKHM1P1	283.548	1.18799	0.44631	5.19931e-05	0.00338384	100.703	202.578	130.468	472.393	513.791	281.356
280	ENSG00000233762.3	AC007969.1	83.9499	-1.23755	0.470441	5.37956e-05	0.00347623	117.966	112.413	149.994	48.7918	24.5562	49.9778
281	ENSG00000277465.1	AL137067.1	10.0587	2.26492	2.01445	5.36577e-05	0.00347623	0	0	0	27.353	30.223	2.77654
282	ENSG00000143819.12	EPHX1	2333.71	-0.938237	0.344706	5.47001e-05	0.00352214	4246.79	2236.55	3268.81	1293.72	1445.04	1511.36
283	ENSG00000083814.13	ZNF671	433.892	1.11268	0.417477	5.5226e-05	0.00354344	307.863	262.297	132.244	680.867	658.294	561.787
284	ENSG00000244414.6	CFHR1	11.5168	-2.10059	2.12604	5.5642e-05	0.00355756	1.43861	8.19678	59.4652	0	0	0
285	ENSG00000233954.6	UQCRHL	178.109	-1.22065	0.466212	5.65555e-05	0.00360328	155.37	337.239	310.639	64.3164	104.836	96.2535
286	ENSG00000107036.11	RIC1	827.141	0.691379	0.242537	5.79254e-05	0.00367766	654.57	564.407	532.524	1140.69	1028.53	1042.13
287	ENSG00000143545.8	RAB13	267.307	-1.1526	0.438536	5.8927e-05	0.00368964	340.952	272.836	571.576	122.719	118.059	177.699
288	ENSG00000074211.13	PPP2R2C	46.1591	-2.26366	1.24372	5.86267e-05	0.00368964	40.2812	210.774	7.98786	6.65342	7.55575	3.70206
289	ENSG00000166348.18	USP54	6751.13	1.38093	0.545928	5.88289e-05	0.00368964	2812.49	4808	1120.96	11970.2	10753.7	9041.35
290	ENSG00000241935.8	HOGA1	176.099	1.50105	0.609409	5.84521e-05	0.00368964	24.4564	74.942	102.955	291.272	381.565	181.401
291	ENSG00000176919.12	C8G	102.452	1.12815	0.428603	5.96954e-05	0.00372491	50.3515	62.0614	50.5898	140.461	198.338	112.913
292	ENSG00000100065.14	CARD10	409.445	0.930584	0.346268	6.13627e-05	0.00381583	276.214	284.545	187.271	528.577	693.24	486.82
293	ENSG00000188428.19	BLOC1S5	266.811	-0.809807	0.29583	6.17003e-05	0.00382373	402.812	327.871	345.253	180.382	151.115	193.432
294	ENSG00000210117.1	MT-TW	91.1144	-1.29488	0.509046	6.30947e-05	0.00389685	125.159	210.774	84.3163	41.3991	40.6121	44.4247
295	ENSG00000162591.15	MEGF6	352.77	0.966256	0.362829	6.37038e-05	0.00390789	166.879	283.375	177.508	462.043	574.237	452.576
296	ENSG00000246627.6	CACNA1C-AS1	13.5135	2.13098	1.11959	6.36544e-05	0.00390789	1.43861	2.34194	2.66262	18.4817	31.1674	24.9889
297	ENSG00000128016.5	ZFP36	1310.2	-1.19028	0.461546	6.47686e-05	0.00395983	3190.85	1439.12	1251.43	572.934	649.794	757.071
298	ENSG00000160305.17	DIP2A	1045.92	0.888942	0.331171	6.50707e-05	0.00396494	691.974	784.549	481.935	1522.16	1606.54	1188.36
299	ENSG00000221946.7	FXYD7	27.0122	1.67393	0.735024	6.6855e-05	0.00406004	2.87723	9.36775	12.4256	39.1813	51.9457	46.2757
300	ENSG00000282556.2	AC068733.3	82.7062	-1.49343	0.621747	6.77344e-05	0.00409974	63.299	107.729	229.873	28.0922	30.223	37.0206
301	ENSG00000026103.21	FAS	142.137	-1.17333	0.457038	6.80147e-05	0.00410303	248.88	120.61	266.262	80.5803	68.0017	68.4881
302	ENSG00000163754.17	GYG1	12968.1	-0.734254	0.266215	6.87579e-05	0.0041298	15262.3	20089.1	15780.5	9231.25	7672.86	9772.5
303	ENSG00000075188.8	NUP37	377.683	-0.781859	0.287391	6.90592e-05	0.0041298	589.832	447.31	474.834	264.658	223.839	265.623
304	ENSG00000169062.14	UPF3A	1634.74	0.984637	0.374448	6.91408e-05	0.0041298	768.22	1348.96	749.084	2557.87	2496.23	1888.05
305	ENSG00000175093.4	SPSB4	85.7515	-1.69791	0.75931	6.98554e-05	0.0041588	37.404	243.562	155.32	22.9173	34.9453	20.3613
306	ENSG00000155542.11	SETD9	233.541	-0.790205	0.291693	7.04777e-05	0.00418214	338.074	312.649	286.676	150.072	139.781	173.997
307	ENSG00000275131.3	AC241952.1	11262.3	1.3668	0.560167	7.41374e-05	0.00438497	4971.85	7840.81	1682.78	17975.3	17489.7	17613.5
308	ENSG00000147996.16	CBWD5	104.182	1.06194	0.412416	7.48061e-05	0.00439589	76.2466	40.9839	55.9151	160.421	137.892	153.635
309	ENSG00000214455.4	RCN1P2	40.13	-1.53439	0.658706	7.45993e-05	0.00439589	44.597	49.1807	102.955	10.3498	18.8894	14.8082
310	ENSG00000177700.5	POLR2L	1975.83	-0.74302	0.272877	7.55282e-05	0.00442401	2727.61	2320.86	2770.01	1180.61	1233.48	1622.43
311	ENSG00000162613.16	FUBP1	1512.8	0.694933	0.251346	7.68355e-05	0.00448611	1027.17	1224.83	929.255	2126.88	1887.99	1880.64
312	ENSG00000090447.11	TFAP4	222.099	0.982247	0.381093	8.08765e-05	0.00470691	92.0713	170.961	124.256	299.404	363.62	282.282
313	ENSG00000133318.13	RTN3	2165.49	-0.95853	0.370738	8.11376e-05	0.00470702	1989.6	4073.8	3085.09	1453.4	1173.97	1217.05
314	ENSG00000196683.10	TOMM7	7762.12	-0.730559	0.269765	8.23673e-05	0.00476314	10530.7	8173.36	11917	5254.72	4974.51	5722.45
315	ENSG00000138379.4	MSTN	451.245	-1.4311	0.612418	8.57219e-05	0.00492576	1181.1	268.152	720.683	150.811	131.281	255.442
316	ENSG00000140798.16	ABCC12	140.964	-1.85473	0.933236	8.554e-05	0.00492576	71.9307	145.2	529.862	17.0032	17.0004	64.786
317	ENSG00000243970.3	PPIEL	280.415	0.975653	0.381368	8.62051e-05	0.00492801	129.475	220.142	141.119	402.162	467.512	322.079
318	ENSG00000113649.11	TCERG1	1600.63	0.764949	0.286977	8.63039e-05	0.00492801	1101.98	1275.19	841.388	2317.61	2075	1992.63
319	ENSG00000123009.4	NME2P1	6.00298	-2.00491	1.90161	8.96646e-05	0.00510386	10.0703	8.19678	17.7508	0	0	0
320	ENSG00000166963.12	MAP1A	1068.91	-1.63438	0.762636	9.2762e-05	0.00526366	320.811	3444.99	1649.94	334.889	377.787	285.058
321	ENSG00000274602.4	PI4KAP1	133.423	1.09379	0.440875	9.36309e-05	0.00529642	90.6327	79.6259	44.377	221.781	204.005	160.114
322	ENSG00000265728.1	AP001099.1	120.931	0.990956	0.393817	9.56697e-05	0.00539494	48.9129	71.4291	86.979	169.293	187.005	161.965
323	ENSG00000162999.12	DUSP19	120.963	-1.06534	0.429441	9.68463e-05	0.0054292	214.354	199.065	115.38	60.6201	61.3904	74.9667
324	ENSG00000115687.13	PASK	61.6323	1.21664	0.50474	9.68752e-05	0.0054292	20.1406	36.3	31.9515	100.541	111.447	69.4136
325	ENSG00000237296.9	SMG1P1	57.4692	1.19246	0.492742	9.75006e-05	0.00544744	25.8951	19.9065	38.1642	95.3657	83.1132	82.3708
326	ENSG00000226145.7	KRT16P6	17.3754	1.76443	0.888625	9.95674e-05	0.00554584	2.87723	5.85485	4.4377	37.7027	31.1674	22.2123
327	ENSG00000123213.22	NLN	1316.53	-0.732983	0.276926	0.00010033	0.00555971	2015.5	1759.97	1433.38	908.562	793.353	988.449
328	ENSG00000167283.7	ATP5MG	2196.6	-0.675127	0.249136	0.000100429	0.00555971	3351.97	2631.17	2543.69	1644.13	1511.15	1497.48
329	ENSG00000161298.17	ZNF382	61.0193	-1.74736	0.88057	0.000102674	0.00566676	34.5267	99.5324	184.608	21.4388	4.72234	21.2868
330	ENSG00000188747.8	NOXA1	360.758	1.21679	0.510399	0.000103437	0.00567435	146.739	277.52	94.0793	458.347	713.073	474.789
331	ENSG00000243289.1	AGAP13P	23.492	1.56837	0.731345	0.000103168	0.00567435	10.0703	9.36775	4.4377	38.442	44.39	34.244
332	ENSG00000260400.1	AL513534.2	56.904	-1.2418	0.524424	0.000104093	0.00569316	63.299	73.7711	124.256	29.5708	27.3896	23.1379
333	ENSG00000270231.3	NBPF8	95.9214	1.07517	0.439272	0.000104778	0.00571339	40.2812	69.0872	45.2646	159.682	149.226	111.987
334	ENSG00000101199.12	ARFGAP1	1647.66	0.94664	0.379554	0.000107912	0.00586003	739.448	1296.26	883.103	2388.58	2860.79	1717.75
335	ENSG00000147010.17	SH3KBP1	827.984	-1.07185	0.439729	0.000108113	0.00586003	1333.6	1651.07	647.017	402.162	425.955	508.107
336	ENSG00000177427.12	MIEF2	2533.72	0.791843	0.307998	0.000110246	0.00595788	1770.93	2005.87	1203.5	3227.65	3563.48	3430.88
337	ENSG00000106459.14	NRF1	650.349	0.795756	0.310127	0.000111072	0.0059847	445.97	512.884	316.852	915.954	880.244	830.186
338	ENSG00000117984.13	CTSD	3595.19	-0.95654	0.385918	0.000111422	0.00598579	4105.81	3717.83	7429.6	1825.99	2279.95	2211.98
339	ENSG00000169851.15	PCDH7	57.1813	-1.68703	0.848683	0.00011304	0.00603768	31.6495	67.9162	196.146	22.1781	10.3891	14.8082
340	ENSG00000270580.5	AC139256.2	100.671	1.21927	0.5196	0.000113053	0.00603768	40.2812	74.942	28.4013	152.289	180.393	127.721
341	ENSG00000158483.15	FAM86C1	42.3466	-1.16054	0.490516	0.000116505	0.00620382	63.299	67.9162	59.4652	18.4817	24.5562	20.3613
342	ENSG00000170296.9	GABARAP	1261.76	-0.769321	0.299772	0.000118026	0.00626644	2006.87	1587.83	1464.44	683.085	851.91	976.418
343	ENSG00000112208.11	BAG2	1033.79	-0.709548	0.270956	0.000118931	0.00629606	1336.47	1209.61	1519.47	755.533	593.126	788.538
344	ENSG00000205583.13	STAG3L1	51.2638	1.44758	0.670538	0.000122315	0.0064564	11.5089	25.7613	19.5259	42.8776	121.836	86.0728
345	ENSG00000160072.19	ATAD3B	554.703	0.919441	0.37352	0.000123346	0.00649192	312.179	432.088	252.949	725.962	978.469	626.573
346	ENSG00000267632.1	AC067852.3	87.1195	1.28101	0.565291	0.00012546	0.00658412	35.9654	57.3775	23.0761	176.685	142.615	86.9983
347	ENSG00000244682.7	FCGR2C	62.4903	1.40822	0.647962	0.000126519	0.00662055	10.0703	36.3	25.7387	136.026	102.947	63.8605
348	ENSG00000113296.14	THBS4	5335.46	-1.38287	0.633794	0.000129396	0.00675164	2743.44	7411.06	15498.2	2354.57	2435.78	1569.67
349	ENSG00000152117.17	AC073869.1	617.417	1.12555	0.481292	0.000130885	0.00679031	240.249	507.03	196.146	960.311	1092.75	708.018
350	ENSG00000272894.5	AC004982.2	99.5025	1.09527	0.465104	0.000130699	0.00679031	70.4921	53.8646	32.839	158.943	160.56	120.317
351	ENSG00000136108.14	CKAP2	200.166	-1.18269	0.513821	0.000132711	0.0068459	287.723	158.081	464.184	82.7981	90.6689	117.54
352	ENSG00000234327.7	AC012146.1	61.5077	-1.07446	0.455282	0.000132593	0.0068459	86.3169	76.113	108.28	27.353	32.1119	38.8716
353	ENSG00000132681.16	ATP1A4	34.7216	1.28483	0.574128	0.000133124	0.00684779	10.0703	16.3936	18.6384	51.0096	57.6126	54.6053
354	ENSG00000185414.19	MRPL30	1366.25	-0.663336	0.251818	0.000136199	0.00694691	2019.81	1544.51	1733.37	1001.71	868.911	1029.17
355	ENSG00000148444.15	COMMD3	507.35	-0.692298	0.26658	0.000136145	0.00694691	630.113	662.768	694.057	411.773	338.12	307.271
356	ENSG00000161243.8	AC010605.1	46.3651	-1.77832	1.00002	0.000136113	0.00694691	12.9475	158.081	76.3285	7.39269	15.1115	8.32963
357	ENSG00000266338.6	NBPF15	195.158	0.991461	0.416703	0.000140891	0.00711098	71.9307	141.687	116.268	284.619	333.397	223.049
358	ENSG00000073849.14	ST6GAL1	604.342	-0.741761	0.292372	0.00013985	0.00711098	927.906	707.265	771.273	338.585	411.788	469.236
359	ENSG00000106772.17	PRUNE2	1318.15	-1.98785	1.51561	0.000140982	0.00711098	172.634	1309.14	6098.29	108.673	87.8355	132.349
360	ENSG00000260001.6	TGFBR3L	37.9109	-1.85653	1.11891	0.000140305	0.00711098	79.1238	105.387	22.1885	2.21781	1.88894	16.6593
361	ENSG00000151135.9	TMEM263	650.135	-0.8982	0.37047	0.000142165	0.0071508	704.921	726.001	1289.6	411.034	376.843	392.418
362	ENSG00000168743.12	NPNT	278.468	-1.46825	0.711676	0.000143293	0.0071876	139.546	327.871	907.954	100.541	119.003	75.8922
363	ENSG00000185808.13	PIGP	754.002	-0.613236	0.227268	0.000144096	0.00720796	1030.05	916.869	926.592	522.663	535.513	592.329
364	ENSG00000102981.9	PARD6A	149.834	-0.892415	0.368856	0.000145676	0.00726699	224.424	155.739	245.849	84.2767	87.8355	100.881
365	ENSG00000108352.12	RAPGEFL1	364.856	1.05806	0.453804	0.000146194	0.00727286	149.616	293.913	142.006	587.719	629.016	386.865
366	ENSG00000188856.6	RPSAP47	10.8457	1.95554	1.57406	0.000147312	0.00730844	1.43861	1.17097	0	21.4388	15.1115	25.9144
367	ENSG00000112936.18	C7	82.8474	-1.66962	0.903412	0.000147769	0.00731113	34.5267	73.7711	323.952	23.6566	22.6672	18.5103
368	ENSG00000100320.22	RBFOX2	7475.3	0.734561	0.291208	0.000149765	0.00738974	5386.17	5789.27	3956.66	11297.5	9906.53	8515.66
369	ENSG00000137124.7	ALDH1B1	2504.85	-0.784117	0.316476	0.000150869	0.00742407	3304.5	2488.31	4329.42	1596.08	1578.21	1732.56
370	ENSG00000185596.16	WASH3P	233.244	0.861795	0.356689	0.000155096	0.00761144	119.405	146.371	165.97	249.134	388.176	330.409
371	ENSG00000187609.15	EXD3	538.922	0.839539	0.346207	0.000157458	0.00770651	348.145	396.959	270.7	683.824	938.801	595.106
372	ENSG00000164669.13	INTS4P1	22.7534	1.50821	0.764164	0.000158491	0.00773625	10.0703	9.36775	3.55016	40.6598	34.0009	38.8716
373	ENSG00000196656.7	AC004057.1	22.8061	1.46284	0.728002	0.000160557	0.00776912	10.0703	5.85485	7.98786	28.8315	39.6677	44.4247
374	ENSG00000224940.8	PRRT4	158.443	-1.29558	0.603694	0.000160876	0.00776912	136.668	172.132	439.333	48.0525	87.8355	66.637
375	ENSG00000277737.3	FP325317.1	6.1215	1.73652	1.76933	0.000159886	0.00776912	0	0	0	13.3068	14.167	9.25514
376	ENSG00000100201.20	DDX17	15543.3	1.00699	0.433478	0.000160808	0.00776912	7017.56	13243.7	5580.85	25968.3	23198	18251.1
377	ENSG00000130714.15	POMT1	1487.68	0.736116	0.295018	0.000162629	0.00783292	1112.05	1118.28	773.048	2048.51	2165.67	1708.5
378	ENSG00000179933.5	C14orf119	475.754	-0.662103	0.256782	0.000164318	0.00789333	607.095	573.775	666.543	364.46	293.73	348.919
379	ENSG00000064042.17	LIMCH1	16260.5	0.601445	0.224578	0.000165769	0.00794202	12869.8	12747.2	10172.1	20906.5	20722.6	20144.7
380	ENSG00000264278.1	ZNF236-DT	124.332	0.963392	0.416434	0.000176274	0.00842312	90.6327	64.4033	58.5777	133.068	204.95	194.358
381	ENSG00000162341.16	TPCN2	479.453	0.916513	0.391898	0.000177004	0.0084358	222.985	370.026	257.387	766.622	787.686	472.012
382	ENSG00000269293.2	ZSCAN16-AS1	437.901	-0.834581	0.349539	0.000177957	0.00845901	591.271	475.413	736.659	344.499	238.006	241.559
383	ENSG00000182022.17	CHST15	1238.08	1.17175	0.536622	0.000179521	0.00851109	302.109	528.107	936.355	2307.26	2195.89	1158.74
384	ENSG00000250251.6	PKD1P6	736.693	1.24953	0.587733	0.00018122	0.00856924	296.355	555.039	120.706	949.961	1390.26	1107.84
385	ENSG00000189171.14	S100A13	1226.51	-1.55031	0.837011	0.000182246	0.00859539	532.287	781.036	4957.8	362.242	374.009	351.695
386	ENSG00000163659.12	TIPARP	368.951	-0.702447	0.281693	0.000182913	0.00860449	533.726	411.01	510.336	280.183	228.561	249.889
387	ENSG00000120833.13	SOCS2	111.841	-1.32962	0.646957	0.000184739	0.00866794	77.6852	304.452	154.432	51.0096	54.7792	28.6909
388	ENSG00000184601.10	C14orf180	141.958	-1.003	0.441372	0.000185395	0.00867628	146.739	234.194	235.198	53.2274	95.3913	86.9983
389	ENSG00000123358.19	NR4A1	10073.8	1.12702	0.51389	0.00018799	0.00877512	7171.49	3865.37	3909.62	17102.3	20993.6	7400.41
390	ENSG00000170681.6	CAVIN4	8982.39	-0.614555	0.235647	0.000191703	0.0089255	12907.2	9833.8	11599.3	6680.77	6007.76	6865.46
391	ENSG00000198185.11	ZNF334	62.8612	1.00244	0.444438	0.000194145	0.00901606	38.8426	25.7613	39.0518	86.4945	95.3913	91.6259
392	ENSG00000204435.13	CSNK2B	498.969	-0.720948	0.293838	0.00019471	0.00901925	624.359	604.22	752.634	367.417	374.009	271.176
393	ENSG00000180747.15	SMG1P3	109.796	0.938716	0.410392	0.000197142	0.00908555	82.001	64.4033	45.2646	141.94	153.948	171.22
394	ENSG00000262814.7	MRPL12	1133.23	-0.699306	0.282666	0.000196985	0.00908555	1765.18	1275.19	1427.17	702.306	724.407	905.153
395	ENSG00000164919.10	COX6C	5973.55	-0.636042	0.248364	0.000197655	0.00908611	8831.65	6447.36	7747.34	4524.33	3914.82	4375.83
396	ENSG00000218283.2	MORF4L1P1	832.701	0.66247	0.263227	0.000200056	0.00917329	654.57	572.604	528.974	1035.72	956.746	1247.59
397	ENSG00000224114.1	AL591846.1	303.029	-1.17905	1.80332	0.000204473	0.00935221	4.31584	562.065	1243.44	0	0.944468	7.40411
398	ENSG00000269343.6	ZNF587B	229.062	0.711676	0.291807	0.000210449	0.00960134	164.002	168.62	134.906	326.018	303.174	277.654
399	ENSG00000188010.13	MORN2	188.198	-0.819838	0.350478	0.000212232	0.00965844	256.073	196.723	320.402	121.24	121.836	112.913
400	ENSG00000231160.9	KLF3-AS1	82.529	1.14707	0.540268	0.00021544	0.00976972	27.3337	57.3775	33.7265	144.157	152.059	80.5197
401	ENSG00000198887.8	SMC5	1195.27	0.640435	0.253506	0.000215754	0.00976972	968.187	785.72	799.674	1752.81	1468.65	1396.6
402	ENSG00000123975.4	CKS2	57.9375	-1.46477	0.795846	0.000218171	0.00985458	73.3693	32.7871	185.496	17.7425	14.167	24.0634
403	ENSG00000240382.3	IGKV1-17	11.825	-1.25131	1.76828	0.000219596	0.00989221	1.43861	1.17097	68.3406	0	0	0
404	ENSG00000236333.3	TRHDE-AS1	26.9588	1.38706	0.724951	0.000221094	0.00989221	15.8248	5.85485	7.98786	52.4881	46.2789	33.3185
405	ENSG00000206149.10	HERC2P9	386.896	1.08913	0.506297	0.000221183	0.00989221	87.7555	303.281	194.371	598.808	584.626	552.532
406	ENSG00000277954.1	AC092376.2	185.753	0.769186	0.325001	0.000220815	0.00989221	139.546	129.978	94.9668	249.873	249.34	250.814
407	ENSG00000121716.20	PILRB	163.785	0.792806	0.338325	0.000223166	0.00995639	105.019	121.781	88.7541	243.22	233.284	190.656
408	ENSG00000163958.13	ZDHHC19	17.3383	1.48813	0.828573	0.000225223	0.0100235	5.75446	5.85485	4.4377	31.7886	33.0564	23.1379
409	ENSG00000115828.16	QPCT	28.715	-1.24747	0.615448	0.000226027	0.0100298	34.5267	57.3775	43.4895	12.5676	13.2226	11.1062
410	ENSG00000164823.10	OSGIN2	1058.17	-0.838494	0.364098	0.00022692	0.0100298	960.994	1514.06	1905.55	704.523	580.848	683.029
411	ENSG00000148908.14	RGS10	231.374	-1.42111	0.762166	0.00022702	0.0100298	122.282	221.313	808.549	77.6233	102.947	55.5309
412	ENSG00000156171.14	DRAM2	665.165	-0.642541	0.25682	0.000230605	0.0101388	1001.28	749.42	824.525	499.746	449.567	466.459
413	ENSG00000164904.17	ALDH7A1	604.618	-0.78088	0.333375	0.000230594	0.0101388	709.237	1072.61	674.531	371.113	351.342	448.874
414	ENSG00000121966.6	CXCR4	108.306	-1.26658	0.636249	0.000236014	0.0103018	92.0713	117.097	305.314	42.1383	33.0564	60.1584
415	ENSG00000272010.1	AC100814.1	38.1923	-1.1104	0.526007	0.000235531	0.0103018	53.2287	69.0872	50.5898	20.6995	18.8894	16.6593
416	ENSG00000279602.1	AC109326.1	33.8012	1.30612	0.667156	0.000235194	0.0103018	5.75446	18.7355	15.0882	62.0986	58.557	42.5737
417	ENSG00000157330.9	C1orf158	19.6353	-1.64019	1.05744	0.00023995	0.0104485	14.3861	63.2323	27.5138	1.47854	4.72234	6.4786
418	ENSG00000163376.11	KBTBD8	148.694	-1.46837	0.826644	0.000241791	0.0104784	116.528	564.407	73.6659	42.1383	51.0013	44.4247
419	ENSG00000269604.1	AC005523.2	58.6562	1.06488	0.499513	0.000241389	0.0104784	28.7723	38.642	23.0761	77.6233	74.613	109.211
420	ENSG00000019549.11	SNAI2	116.354	-0.863886	0.381995	0.000242842	0.0104989	171.195	129.978	185.496	84.2767	65.1683	62.0095
421	ENSG00000243317.7	STMP1	2107.74	-0.642679	0.258674	0.00024343	0.0104993	3015.34	2185.03	2963.5	1576.12	1399.7	1506.74
422	ENSG00000211898.7	IGHD	16.2486	-1.73373	1.34058	0.000245172	0.0105493	10.0703	9.36775	71.8908	1.47854	2.8334	1.85103
423	ENSG00000197860.9	SGTB	172.556	-0.771611	0.331507	0.00024701	0.0105822	244.564	189.697	265.375	120.501	116.17	99.03
424	ENSG00000273149.1	AL138963.3	2035.6	0.778029	0.335094	0.000247101	0.0105822	1299.07	1295.09	1348.17	3762.14	2076.89	2432.25
425	ENSG00000112039.4	FANCE	335.465	-0.685301	0.283638	0.000249294	0.010651	382.671	496.491	440.22	203.299	255.951	234.155
426	ENSG00000152192.7	POU4F1	36.7521	-1.50096	0.877266	0.00025216	0.0107482	20.1406	56.2065	112.718	15.5247	9.44468	6.4786
427	ENSG00000197444.9	OGDHL	20.6603	1.4854	0.859704	0.000253158	0.0107655	8.63169	3.51291	6.21278	25.8744	52.8902	26.8399
428	ENSG00000255346.9	NOX5	20.2336	1.47631	0.850179	0.00025416	0.0107828	4.31584	9.36775	4.4377	31.0493	48.1679	24.0634
429	ENSG00000143333.6	RGS16	94.8881	-1.27276	0.653822	0.00025565	0.0108047	54.6673	194.381	204.134	31.7886	52.8902	31.4675
430	ENSG00000237298.9	TTN-AS1	919.588	1.13855	0.554135	0.000256461	0.0108047	437.339	683.846	187.271	1513.28	956.746	1739.04
431	ENSG00000179909.15	ZNF154	235.366	1.03013	0.4833	0.000256088	0.0108047	178.388	127.636	67.4531	413.251	359.842	265.623
432	ENSG00000113269.13	RNF130	1700.66	-0.60742	0.240984	0.000263772	0.0109856	2291.71	1874.72	2339.56	1176.92	1149.42	1371.61
433	ENSG00000122877.15	EGR2	37.1714	-1.5805	1.00701	0.000263779	0.0109856	100.703	10.5387	86.0914	12.5676	8.50021	4.62757
434	ENSG00000110583.12	NAA40	729.787	0.841626	0.374119	0.000263112	0.0109856	340.952	644.033	360.341	1069.72	1047.42	916.259
435	ENSG00000160613.12	PCSK7	1351.21	0.669164	0.276467	0.000262998	0.0109856	880.432	1058.56	878.665	1832.65	2036.27	1420.66
436	ENSG00000204815.9	TTC25	28.5911	1.22787	0.622159	0.000262275	0.0109856	12.9475	15.2226	8.87541	46.574	46.2789	41.6481
437	ENSG00000175868.13	CALCB	7.77145	-1.28206	1.70177	0.00026589	0.0110481	1.43861	7.02581	38.1642	0	0	0
438	ENSG00000229204.3	PTGES3P3	9.33992	-1.68777	1.44661	0.00026824	0.0111203	27.3337	11.7097	14.2006	0	0.944468	1.85103
439	ENSG00000235296.1	AC145207.1	48.7177	1.08694	0.525553	0.000271502	0.0112299	20.1406	33.9581	18.6384	82.0589	72.724	64.786
440	ENSG00000106588.10	PSMA2	313.291	-0.704118	0.298864	0.000279466	0.0115069	474.743	353.633	415.369	246.177	193.616	196.209
441	ENSG00000235065.1	RPL24P2	12.3288	-1.64044	1.16655	0.000279352	0.0115069	17.2634	17.5645	32.839	4.43561	0.944468	0.925514
442	ENSG00000173915.15	ATP5MD	4118	-0.620519	0.250539	0.000280334	0.0115165	5855.16	4254.13	5735.29	2948.21	2826.79	3088.44
443	ENSG00000187634.11	SAMD11	47.4308	-1.58665	1.05678	0.000283167	0.0115525	8.63169	71.4291	173.958	11.8283	11.3336	7.40411
444	ENSG00000143811.18	PYCR2	926.26	-0.588112	0.232015	0.000284947	0.0115525	1208.44	1286.9	1025.11	655.732	671.517	709.869
445	ENSG00000240005.5	STIM2-AS1	10.1888	-1.66995	1.38827	0.00028427	0.0115525	5.75446	31.6162	20.4134	1.47854	0.944468	0.925514
446	ENSG00000214113.10	LYRM4	262.054	-0.687165	0.289581	0.00028278	0.0115525	312.179	312.649	408.269	180.382	171.893	186.954
447	ENSG00000075213.10	SEMA3A	26.3914	-1.6544	1.47239	0.000282441	0.0115525	15.8248	2.34194	133.131	1.47854	0.944468	4.62757
448	ENSG00000173198.5	CYSLTR1	60.4872	-1.58604	1.05964	0.000285027	0.0115525	11.5089	70.2581	242.299	11.8283	9.44468	17.5848
449	ENSG00000158966.14	CACHD1	190.365	-0.740097	0.320602	0.000286403	0.0115824	309.302	243.562	213.01	121.979	129.392	124.944
450	ENSG00000204149.10	AGAP6	599.113	0.976687	0.46105	0.000290585	0.0116994	296.355	509.372	178.396	862.727	899.134	848.697
451	ENSG00000261499.2	AC233699.1	20.4612	1.41851	0.822007	0.000290045	0.0116994	5.75446	9.36775	4.4377	48.0525	27.3896	27.7654
452	ENSG00000114857.17	NKTR	2192.74	0.799612	0.3558	0.000291649	0.0117163	1419.91	1797.44	937.243	3406.55	3027.02	2568.3
453	ENSG00000163536.12	SERPINI1	105.343	-0.8648	0.394675	0.000295725	0.0118538	107.896	159.252	174.845	65.795	58.557	65.7115
454	ENSG00000275759.1	AC026367.3	34.7909	-1.20413	0.622941	0.000298474	0.0119114	51.7901	70.2581	41.7144	13.3068	10.3891	21.2868
455	ENSG00000274615.1	AC233968.1	10.3946	1.58224	1.54295	0.00029825	0.0119114	0	0	1.77508	25.8744	23.6117	11.1062
456	ENSG00000058453.16	CROCC	633.147	0.919795	0.428491	0.000299627	0.0119312	312.179	538.646	238.748	796.193	1110.69	802.421
457	ENSG00000223612.3	AC241585.1	13.3082	-1.6027	1.15257	0.000306317	0.0121709	24.4564	29.2742	18.6384	0	3.77787	3.70206
458	ENSG00000185847.7	LINC01405	4173.84	-0.958872	0.456909	0.000315977	0.0125273	3026.84	8385.31	6713.36	2149.06	2041	2727.49
459	ENSG00000132840.9	BHMT2	387.274	-1.3224	0.741082	0.000317738	0.0125697	687.658	1090.17	126.918	135.286	112.392	171.22
460	ENSG00000128692.8	EIF2S2P4	33.2329	1.32078	0.743416	0.000323266	0.0127554	20.1406	9.36775	7.10032	34.0064	52.8902	75.8922
461	ENSG00000229043.2	AC091729.3	174.862	1.05791	0.524791	0.000323838	0.0127554	77.6852	43.3259	141.119	232.87	266.34	287.835
462	ENSG00000108654.14	DDX5	9941.42	0.658967	0.27919	0.000330986	0.0130087	6712.57	7628.86	6412.48	15802.6	12840	10251.9
463	ENSG00000106018.13	VIPR2	339.589	1.02789	0.509946	0.000342344	0.0134261	184.143	87.8227	251.174	368.156	483.568	662.668
464	ENSG00000127325.18	BEST3	2273.01	0.803157	0.367182	0.000343792	0.0134538	1509.11	966.049	1787.51	3703.74	3232.91	2438.73
465	ENSG00000225670.4	CADM3-AS1	32.3614	1.31673	0.75506	0.000345462	0.0134901	4.31584	21.0774	8.87541	60.6201	58.557	40.7226
466	ENSG00000101439.8	CST3	8425.16	-1.00718	0.497945	0.000349782	0.0136295	8581.33	7419.26	21313.4	3995.01	5153.96	4088
467	ENSG00000215374.5	FAM66B	19.578	1.33567	0.787238	0.000360298	0.0139495	8.63169	8.19678	3.55016	32.5278	34.9453	29.6165
468	ENSG00000255769.7	GOLGA2P10	474.48	0.900334	0.430075	0.00035893	0.0139495	351.022	319.675	150.882	572.194	694.184	758.922
469	ENSG00000125845.6	BMP2	103.034	-0.926589	0.447147	0.00036005	0.0139495	168.318	93.6775	181.946	51.7488	63.2794	59.2329
470	ENSG00000120798.16	NR2C1	1117.08	0.655055	0.280304	0.000361612	0.0139705	689.096	894.62	749.084	1728.41	1421.42	1219.83
471	ENSG00000224609.7	AC093425.1	197.871	0.739916	0.332437	0.000366494	0.0141291	106.457	118.268	162.42	286.836	255.951	257.293
472	ENSG00000160796.16	NBEAL2	519.203	0.778262	0.356343	0.000370247	0.014242	269.021	407.497	312.414	666.081	909.523	550.681
473	ENSG00000187624.8	C17orf97	43.5327	-1.33132	0.791376	0.000372371	0.014242	142.423	42.1549	32.839	14.7854	15.1115	13.8827
474	ENSG00000099331.13	MYO9B	686.373	0.660537	0.28485	0.000372561	0.014242	402.812	518.739	504.123	841.288	1072.92	778.357
475	ENSG00000100416.13	TRMU	761.946	0.6674	0.288882	0.000371073	0.014242	496.322	604.22	475.722	1051.98	1145.64	797.793
476	ENSG00000282608.1	ADORA3	10.6494	-1.48929	1.48086	0.000380057	0.0144677	10.0703	7.02581	44.377	1.47854	0.944468	0
477	ENSG00000138658.15	ZGRF1	93.537	0.943938	0.463152	0.000379967	0.0144677	60.4218	35.1291	59.4652	172.25	128.448	105.509
478	ENSG00000220785.7	MTMR9LP	181.385	0.969028	0.480537	0.00038194	0.0145089	74.8079	147.542	71.0032	272.79	331.508	190.656
479	ENSG00000232237.3	ASCL5	22.8109	-1.50304	1.45056	0.000385063	0.014597	1.43861	10.5387	118.93	2.21781	1.88894	1.85103
480	ENSG00000118523.5	CCN2	941.468	-1.0384	0.533867	0.000397017	0.0149256	753.834	1735.38	1745.79	591.415	579.903	242.485
481	ENSG00000274376.4	ADAMTS7P1	59.6875	0.999724	0.505507	0.000395952	0.0149256	27.3337	28.1033	37.2767	60.6201	104.836	99.9555
482	ENSG00000141013.16	GAS8	636.794	0.700667	0.312097	0.000395218	0.0149256	336.636	533.962	411.819	737.051	842.466	958.833
483	ENSG00000235649.2	MXRA5Y	6.23255	-1.15376	1.58696	0.000396284	0.0149256	1.43861	12.8807	23.0761	0	0	0
484	ENSG00000177133.10	PRDM16-DT	29.1586	1.27263	0.745255	0.000403247	0.0151284	2.87723	14.0516	14.2006	43.6169	58.557	41.6481
485	ENSG00000251257.2	AC010457.1	68.3017	-1.43272	0.974881	0.000406415	0.0151757	21.5792	63.2323	273.362	19.9603	10.3891	21.2868
486	ENSG00000080573.6	COL5A3	1034.26	0.75794	0.349056	0.000406521	0.0151757	720.746	748.249	525.424	1310.72	1836.05	1064.34
487	ENSG00000000005.5	TNMD	56.9579	-1.51631	1.22388	0.000407014	0.0151757	4.31584	197.894	112.718	15.5247	9.44468	1.85103
488	ENSG00000006468.13	ETV1	60.8492	-1.00038	0.510889	0.000414548	0.0154249	69.0535	88.9936	111.83	21.4388	33.0564	40.7226
489	ENSG00000129933.20	MAU2	3669.04	0.729847	0.333111	0.000418808	0.0155198	2462.91	3058.57	1696.98	4731.32	5692.31	4372.13
490	ENSG00000203952.9	CCDC160	38.1797	-1.04776	0.547395	0.000418805	0.0155198	69.0535	46.8388	56.8026	16.2639	16.056	24.0634
491	ENSG00000254726.2	MEX3A	14.4292	-1.27021	1.55776	0.000422191	0.0155933	4.31584	5.85485	74.5534	0	0	1.85103
492	ENSG00000049759.17	NEDD4L	1730.99	-0.621229	0.265393	0.000422509	0.0155933	2688.77	1791.58	2217.96	1183.57	1271.25	1232.78
493	ENSG00000256618.2	MTRNR2L1	10.0197	-1.36818	1.51978	0.000424826	0.015647	2.87723	23.4194	31.9515	0	0.944468	0.925514
494	ENSG00000143162.8	CREG1	2034.22	-0.670233	0.296864	0.000428902	0.0157652	2260.06	2271.68	3492.47	1466.71	1377.03	1337.37
495	ENSG00000159388.5	BTG2	6423.3	-1.19759	0.683652	0.000435194	0.0159642	21429.6	5983.65	3366.44	2649.54	2530.23	2580.33
496	ENSG00000215158.9	AC138409.2	57.3167	1.00973	0.523443	0.000436103	0.0159652	31.6495	36.3	20.4134	99.0621	95.3913	61.0839
497	ENSG00000074660.15	SCARF1	454.278	0.770943	0.362796	0.000447023	0.0163321	292.039	371.197	200.584	588.458	731.963	541.426
498	ENSG00000240342.3	RPS2P5	4266.18	0.648509	0.285023	0.000448154	0.0163369	2508.94	3055.06	3330.94	4935.36	4877.23	6889.53
499	ENSG00000273748.1	AL592183.1	199.834	0.807604	0.386712	0.000448954	0.0163369	161.125	81.9678	126.031	306.057	275.785	248.038
500	ENSG00000153446.15	C16orf89	10.0556	-1.42306	1.4383	0.000451838	0.0164089	5.75446	9.36775	42.6019	0.739269	0.944468	0.925514
501	ENSG00000250966.2	AC023886.2	7.1786	-1.24407	1.53535	0.000459359	0.0166156	14.3861	4.68388	23.0761	0	0	0.925514
502	ENSG00000157106.16	SMG1	4417.17	0.76915	0.363271	0.000459178	0.0166156	2776.53	3798.62	1818.57	6371.76	5404.25	6333.29
503	ENSG00000164588.6	HCN1	407.286	1.01027	0.531579	0.000465721	0.0168123	271.898	78.4549	268.037	577.369	617.682	630.275
504	ENSG00000142875.19	PRKACB	356.684	-0.783198	0.373507	0.000467585	0.0168139	368.285	415.694	686.069	240.262	202.116	227.676
505	ENSG00000177084.16	POLE	1043.38	1.0677	0.578047	0.000467619	0.0168139	435.9	848.953	197.922	1601.26	1975.83	1200.39
506	ENSG00000175920.17	DOK7	1787	0.647642	0.286559	0.000470642	0.0168377	1009.91	1296.26	1415.63	2016.73	2793.74	2189.77
507	ENSG00000230202.1	AL450405.1	1369.6	1.29013	0.809841	0.000469451	0.0168377	172.634	119.439	1072.15	2316.13	2139.22	2398.01
508	ENSG00000223705.9	NSUN5P1	617.199	1.03684	0.554177	0.000472183	0.0168377	189.897	539.817	178.396	1020.93	1104.08	670.072
509	ENSG00000108848.15	LUC7L3	5235.5	0.661885	0.295924	0.000472913	0.0168377	2897.37	4584.34	3309.64	7422.26	7226.13	5973.27
510	ENSG00000182492.15	BGN	876.865	-1.31196	0.843071	0.000472918	0.0168377	290.6	676.82	3464.07	228.434	306.952	294.314
511	ENSG00000164951.15	PDP1	2389.94	-0.832677	0.407082	0.000474307	0.0168541	4984.8	2993	2062.64	1496.28	1360.03	1442.88
512	ENSG00000184828.9	ZBTB7C	133.73	-1.37977	0.96551	0.000479443	0.0170034	34.5267	100.703	563.588	25.1351	34.0009	44.4247
513	ENSG00000121005.8	CRISPLD1	52.2295	-1.41147	1.05371	0.000487906	0.0172698	8.63169	59.7194	210.347	10.3498	13.2226	11.1062
514	ENSG00000115648.13	MLPH	127.899	1.0053	0.534002	0.000490481	0.0172935	82.001	78.4549	34.6141	222.52	228.561	121.242
515	ENSG00000127399.14	LRRC61	81.6226	0.908688	0.461955	0.000489678	0.0172935	34.5267	66.7452	35.5016	114.587	118.059	120.317
516	ENSG00000156030.13	ELMSAN1	1234.11	0.59791	0.256373	0.000494196	0.0173907	808.501	1063.24	791.686	1476.32	1736.88	1528.02
517	ENSG00000242294.6	STAG3L5P	408.363	1.03561	0.559865	0.000496497	0.0174379	204.283	314.991	78.9911	734.094	635.627	482.193
518	ENSG00000101104.12	PABPC1L	43.1459	0.960355	0.501369	0.000498253	0.0174658	18.702	24.5904	24.8511	56.9237	72.724	61.0839
519	ENSG00000269940.1	AL049840.3	215.446	0.742427	0.351098	0.000500988	0.0175278	116.528	179.158	120.706	288.315	336.231	251.74
520	ENSG00000162878.12	PKDCC	4188.87	0.792543	0.384686	0.000504584	0.0176197	3851.17	1974.25	1945.49	5770	6377.05	5215.27
521	ENSG00000248713.1	C4orf54	8047.5	-0.80301	0.392272	0.000508797	0.0177327	14917	6717.85	11862.9	4644.09	4312.44	5830.74
522	ENSG00000143171.12	RXRG	1531.67	-0.576262	0.24345	0.000510611	0.0177618	2133.47	1809.15	1892.24	1249.36	1164.53	941.248
523	ENSG00000186377.7	CYP4X1	175.436	0.767472	0.369037	0.000512656	0.0177928	86.3169	117.097	127.806	292.751	237.062	191.581
524	ENSG00000149294.16	NCAM1	960.372	-1.17744	0.698315	0.000513461	0.0177928	316.495	1783.39	2516.18	381.463	426.9	337.813
525	ENSG00000068831.18	RASGRP2	334.065	0.734959	0.347781	0.000514848	0.0178069	222.985	270.494	156.207	477.568	494.901	382.237
526	ENSG00000147162.13	OGT	4886.58	0.66661	0.303213	0.000518085	0.0178848	2777.96	4306.82	2920.9	7371.25	6303.38	5639.16
527	ENSG00000239559.2	RPL37P2	11.7118	-1.41275	1.27154	0.000528547	0.0181768	18.702	10.5387	36.3892	3.69635	0.944468	0
528	ENSG00000111371.15	SLC38A1	1126.95	-0.970584	0.515793	0.000528455	0.0181768	903.45	1573.78	2524.17	471.654	430.677	857.952
529	ENSG00000183891.5	TTC32	354.575	0.593626	0.257167	0.000543597	0.0184154	263.266	223.655	278.688	483.482	417.455	460.906
530	ENSG00000272789.1	AC010976.2	46.8521	1.25213	0.80516	0.000541849	0.0184154	12.9475	30.4452	4.4377	70.9698	109.558	52.7543
531	ENSG00000170185.9	USP38	3526.61	-0.774651	0.377078	0.000538707	0.0184154	6655.03	4751.79	3138.34	2171.97	1893.66	2548.87
532	ENSG00000233297.4	RASA4DP	64.0808	-0.974819	0.52144	0.000539021	0.0184154	128.037	65.5743	91.4167	23.6566	41.5566	34.244
533	ENSG00000134884.14	ARGLU1	3337.61	0.742391	0.35587	0.000542827	0.0184154	1877.39	2957.87	1592.25	5169.71	4692.12	3736.3
534	ENSG00000119699.7	TGFB3	916.645	-1.09938	0.629715	0.000541674	0.0184154	418.637	1364.18	2500.2	391.073	425.955	399.822
535	ENSG00000167220.11	HDHD2	274.115	-0.631878	0.282091	0.000538411	0.0184154	368.285	311.478	389.63	215.127	191.727	168.444
536	ENSG00000237438.7	CECR7	43.6706	1.08881	0.619818	0.000542034	0.0184154	10.0703	31.6162	16.8633	76.1447	72.724	54.6053
537	ENSG00000157119.11	KLHL40	13509.2	0.647344	0.292871	0.000545007	0.0184287	6947.07	10195.6	10875.9	16144.9	20179.5	16712
538	ENSG00000205609.12	EIF3CL	25.5066	1.25277	0.811948	0.000551146	0.0186017	12.9475	5.85485	7.10032	20.6995	46.2789	60.1584
539	ENSG00000011021.22	CLCN6	926.61	0.78803	0.387879	0.000552311	0.0186064	553.867	775.182	387.855	1412.74	1456.37	973.641
540	ENSG00000181751.9	C5orf30	255.545	-0.788467	0.389	0.000558794	0.01879	362.531	275.178	422.469	141.2	119.947	211.943
541	ENSG00000262061.5	AC129507.1	133.595	-1.19994	0.752098	0.000572172	0.0192043	66.1763	139.345	448.208	53.2274	56.6681	37.9461
542	ENSG00000183298.5	RPSAP19	28.8819	-1.29326	0.897342	0.00057705	0.0193322	60.4218	42.1549	45.2646	2.21781	4.72234	18.5103
543	ENSG00000163126.14	ANKRD23	1401.33	0.906007	0.478469	0.00059164	0.0197845	975.381	1000.01	339.04	1911.01	2082.55	2099.99
544	ENSG00000237094.12	AL732372.2	15.3341	1.33679	1.0162	0.000594377	0.0197885	0	7.02581	3.55016	31.7886	29.2785	20.3613
545	ENSG00000136158.11	SPRY2	1013.37	-0.511711	0.205961	0.000594544	0.0197885	1238.65	1331.39	1189.3	809.5	783.909	727.454
546	ENSG00000259479.6	SORD2P	9.72737	-1.21906	1.45034	0.000595027	0.0197885	35.9654	15.2226	5.32524	0	0	1.85103
547	ENSG00000166681.13	BEX3	330.751	-0.954463	0.518831	0.00060404	0.0200515	277.653	351.291	837.838	183.339	152.059	182.326
548	ENSG00000223459.6	TCAF1P1	40.3101	1.08612	0.640026	0.000614625	0.0203656	28.7723	16.3936	8.87541	56.1845	56.6681	74.9667
549	ENSG00000242265.5	PEG10	309.454	-1.10483	0.660664	0.000618363	0.0204522	227.301	248.245	986.058	152.289	109.558	133.274
550	ENSG00000270060.1	AC090589.3	105.237	0.889263	0.470675	0.000621288	0.0204743	54.6673	72.6001	48.8147	172.989	187.949	94.4025
551	ENSG00000270175.1	AC023509.3	89.6998	-0.804535	0.40801	0.000620195	0.0204743	125.159	108.9	141.119	40.6598	55.7236	66.637
552	ENSG00000109339.21	MAPK10	81.5419	-1.14949	0.714479	0.000627459	0.0206402	77.6852	236.536	78.9911	24.3959	18.8894	52.7543
553	ENSG00000235453.10	SMIM27	119.963	-0.759043	0.377997	0.000639836	0.0209508	166.879	121.781	205.022	74.6662	74.613	76.8177
554	ENSG00000259869.2	AL022344.1	35.8253	-1.32789	1.06718	0.000640213	0.0209508	12.9475	26.9323	151.769	3.69635	8.50021	11.1062
555	ENSG00000125249.6	RAP2A	1238.94	-0.727763	0.356221	0.000641514	0.0209508	1245.84	1768.16	2024.48	729.659	624.293	1041.2
556	ENSG00000147166.10	ITGB1BP2	1231.3	-0.562534	0.242467	0.000641349	0.0209508	1376.75	1523.43	1776.86	986.185	799.965	924.589
557	ENSG00000096433.10	ITPR3	399.739	0.861696	0.45316	0.000643488	0.0209775	162.563	347.778	173.958	592.155	704.573	417.407
558	ENSG00000186867.10	QRFPR	7.09013	1.16376	1.43794	0.000649245	0.0210955	0	1.17097	0	17.0032	15.1115	9.25514
559	ENSG00000266124.1	MIR5587	11.2182	1.32988	1.25115	0.000649431	0.0210955	1.43861	3.51291	0	22.9173	28.334	11.1062
560	ENSG00000123908.11	AGO2	2361.25	0.530802	0.221478	0.000651619	0.0211287	1886.02	1889.94	1546.98	2977.04	2708.73	3158.78
561	ENSG00000081181.7	ARG2	140.917	-1.1573	0.736107	0.000655954	0.0211673	304.986	331.384	48.8147	65.795	51.9457	42.5737
562	ENSG00000268088.1	AC093063.1	19.0483	-1.31667	1.05118	0.000655053	0.0211673	5.75446	51.5226	44.377	5.17488	2.8334	4.62757
563	ENSG00000228232.1	GAPDHP1	421.003	-1.1054	0.674056	0.000656304	0.0211673	1117.8	398.129	481.935	60.6201	191.727	275.803
564	ENSG00000153246.12	PLA2R1	75.7566	-0.839545	0.438635	0.000658514	0.0212009	106.457	87.8227	127.806	44.3561	54.7792	33.3185
565	ENSG00000182636.6	NDN	637.681	-0.795007	0.406151	0.000661119	0.0212471	550.989	834.901	1278.95	340.064	427.844	393.344
566	ENSG00000262663.1	AC087222.1	18.3443	1.28429	0.962492	0.000664043	0.0212658	5.75446	8.19678	0.887541	39.9205	34.9453	20.3613
567	ENSG00000089063.14	TMEM230	2305.2	-0.488605	0.193951	0.00066398	0.0212658	2858.53	2935.62	2675.93	1880.7	1683.04	1797.35
568	ENSG00000180537.12	RNF182	17.4278	-1.31855	1.22705	0.000674331	0.0215572	5.75446	16.3936	74.5534	2.21781	4.72234	0.925514
569	ENSG00000268043.7	NBPF12	152.125	0.66936	0.318498	0.000675558	0.0215585	103.58	93.6775	110.055	175.946	233.284	196.209
570	ENSG00000249085.1	AC035140.1	29.153	1.08396	0.657367	0.000677724	0.0215897	10.0703	8.19678	18.6384	40.6598	54.7792	42.5737
571	ENSG00000105738.10	SIPA1L3	532.87	0.698619	0.340157	0.000689099	0.0219136	320.811	441.455	289.338	690.477	887.8	567.34
572	ENSG00000248445.5	SEMA6A-AS1	39.4465	0.967202	0.547499	0.000693403	0.0219626	15.8248	26.9323	16.8633	62.8379	65.1683	49.0523
573	ENSG00000051596.9	THOC3	223.707	0.703134	0.34369	0.000693024	0.0219626	189.897	134.661	116.268	269.833	341.897	289.686
574	ENSG00000139631.18	CSAD	538.362	0.864682	0.462995	0.000695273	0.0219626	215.792	487.123	209.46	816.153	899.134	602.51
575	ENSG00000206145.8	P2RX6P	76.0055	-0.959556	0.541187	0.000695479	0.0219626	96.3872	66.7452	176.621	37.7027	41.5566	37.0206
576	ENSG00000170634.12	ACYP2	3130.44	-0.556979	0.241745	0.000697461	0.021987	4479.85	3949.68	3448.09	2082.52	2194.94	2627.53
577	ENSG00000162650.16	ATXN7L2	1567.88	0.650927	0.307644	0.000702409	0.0221046	832.958	1194.39	1184.87	2120.96	2442.39	1631.68
578	ENSG00000235106.9	BRD3OS	89.7729	-0.736606	0.369274	0.000711301	0.0223457	110.773	121.781	134.906	66.5342	49.1123	55.5309
579	ENSG00000172554.11	SNTG2	17.0073	1.16968	0.779142	0.000713045	0.0223618	7.19307	5.85485	5.32524	30.31	30.223	23.1379
580	ENSG00000186399.10	GOLGA8R	43.5014	1.19389	0.821474	0.000720542	0.0225191	14.3861	26.9323	2.66262	68.752	55.7236	92.5514
581	ENSG00000189067.12	LITAF	1004.66	-0.604826	0.276409	0.000719597	0.0225191	1050.19	1523.43	1320.66	819.11	661.128	653.413
582	ENSG00000226025.9	AC005515.1	75.644	-1.12617	0.724277	0.00072653	0.0226672	30.2109	163.936	171.295	33.2671	27.3896	27.7654
583	ENSG00000122591.11	FAM126A	1258.06	-0.593288	0.269186	0.000734429	0.0228744	1875.95	1409.85	1569.17	1071.2	816.965	805.197
584	ENSG00000092439.14	TRPM7	709.658	0.542573	0.233751	0.000736837	0.0229101	530.849	563.236	487.26	1005.41	862.299	808.899
585	ENSG00000090530.9	P3H2	69.2257	-1.0459	0.634172	0.000739577	0.0229473	48.9129	92.5066	181.058	37.7027	28.334	26.8399
586	ENSG00000204711.8	C9orf135	18.6413	-1.17737	0.804965	0.000740561	0.0229473	20.1406	38.642	33.7265	4.43561	4.72234	10.1807
587	ENSG00000179476.7	C14orf28	161.462	-0.640388	0.303695	0.000751904	0.0232591	243.126	209.603	183.721	110.89	103.891	117.54
588	ENSG00000135549.14	PKIB	27.4844	-1.01159	0.603222	0.000757966	0.0234067	47.4743	43.3259	35.5016	9.6105	15.1115	13.8827
589	ENSG00000177595.17	PIDD1	603.224	0.79346	0.416475	0.000761009	0.0234608	316.495	533.962	237.861	799.15	1026.64	705.242
590	ENSG00000114902.13	SPCS1	1336.32	-0.581297	0.26248	0.000765536	0.0235603	1713.39	1367.69	2051.11	951.439	920.856	1013.44
591	ENSG00000277196.4	AC007325.2	113.582	0.915807	0.516014	0.000767284	0.0235742	30.2109	87.8227	61.2403	161.161	207.783	133.274
592	ENSG00000271848.1	AC073389.2	126.542	0.893207	0.49706	0.000769296	0.0235961	41.7198	51.5226	110.943	177.425	186.06	191.581
593	ENSG00000198740.8	ZNF652	887.371	-0.513986	0.215462	0.000770912	0.0236058	1182.54	1084.32	1039.31	671.996	617.682	728.38
594	ENSG00000161791.13	FMNL3	582.452	0.666451	0.324616	0.000782886	0.023932	342.39	518.739	312.414	777.711	861.355	682.104
595	ENSG00000060718.21	COL11A1	12.8891	-1.24166	1.26503	0.000787316	0.023955	4.31584	14.0516	54.14	2.95708	0.944468	0.925514
596	ENSG00000277072.4	STAG3L2	428.696	0.787063	0.414492	0.000787596	0.023955	227.301	379.394	169.52	540.406	719.685	535.873
597	ENSG00000277543.1	AC026471.5	28.4429	1.05953	0.662396	0.000787049	0.023955	12.9475	14.0516	9.76295	30.31	42.5011	61.0839
598	ENSG00000103037.11	SETD6	537.28	0.647714	0.312281	0.000800568	0.0243054	392.742	421.549	284.901	807.282	748.019	569.191
599	ENSG00000244687.11	UBE2V1	235.036	0.645067	0.310445	0.000801793	0.0243054	168.318	186.184	127.806	342.282	311.674	273.952
600	ENSG00000167553.15	TUBA1C	945.714	-1.0111	0.614858	0.000810247	0.0244903	427.268	1469.57	2470.03	462.782	397.621	447.023
601	ENSG00000261553.5	AL137782.1	205.605	0.813078	0.437375	0.0008112	0.0244903	184.143	103.045	76.3285	311.232	270.118	288.76
602	ENSG00000260260.1	SNHG19	194.127	-0.825029	0.446971	0.000811938	0.0244903	221.547	190.868	414.481	130.111	114.281	93.4769
603	ENSG00000228794.8	LINC01128	3379.97	0.962695	0.568004	0.000819342	0.0246318	1699	2728.36	570.689	5422.54	5429.75	4429.51
604	ENSG00000082212.12	ME2	1736.62	-0.521241	0.222517	0.000818494	0.0246318	2117.64	2455.52	1924.19	1378.74	1213.64	1329.96
605	ENSG00000151468.10	CCDC3	504.948	-0.991738	0.598078	0.000825297	0.0247289	330.881	538.646	1444.03	205.517	217.228	293.388
606	ENSG00000170160.17	CCDC144A	20.6485	1.17362	0.844882	0.000824365	0.0247289	8.63169	2.34194	8.87541	33.2671	21.7228	49.0523
607	ENSG00000130021.13	PUDP	782.679	-0.584826	0.268651	0.000832639	0.0249078	1001.28	1213.12	801.449	578.108	544.958	557.16
608	ENSG00000228486.10	C2orf92	117.74	0.926996	0.537231	0.00083504	0.0249386	34.5267	101.874	45.2646	195.167	190.783	138.827
609	ENSG00000169203.16	NPIPB12	29.9553	1.176	0.86172	0.000843817	0.0251593	5.75446	19.9065	2.66262	57.663	59.5015	34.244
610	ENSG00000112320.11	SOBP	1308.92	-0.589796	0.273297	0.000852054	0.0253633	1894.66	1723.67	1437.82	782.147	895.356	1119.87
611	ENSG00000166352.15	C11orf74	597.948	-0.55743	0.250041	0.000856623	0.0254576	840.151	659.256	777.486	470.175	381.565	459.055
612	ENSG00000179796.12	LRRC3B	203.046	-0.826325	0.45356	0.000858581	0.025474	392.742	311.478	164.195	136.026	94.4468	119.391
613	ENSG00000196295.11	GARS-DT	590.153	0.893707	0.511675	0.000863829	0.0255879	204.283	536.304	204.134	1063.07	900.078	633.052
614	ENSG00000271335.5	AL117336.2	28.1468	0.989134	0.604565	0.000868454	0.025683	8.63169	16.3936	14.2006	43.6169	44.39	41.6481
615	ENSG00000100575.13	TIMM9	512.365	-0.56426	0.255697	0.000871365	0.0257272	651.692	556.21	749.084	379.245	339.064	398.897
616	ENSG00000160799.11	CCDC12	1028.29	0.514611	0.220065	0.000873331	0.0257434	784.045	714.291	832.513	1154	1289.2	1395.68
617	ENSG00000157353.16	FCSK	518.954	0.583066	0.269755	0.000878138	0.0258432	389.864	413.352	311.527	616.55	769.742	612.69
618	ENSG00000183508.4	TENT5C	1578.22	-0.587884	0.273548	0.000883184	0.0259496	2553.54	1881.75	1660.59	1071.94	1094.64	1206.87
619	ENSG00000018408.14	WWTR1	844.268	-0.878278	0.50157	0.000888785	0.026072	873.239	682.675	2138.09	462.043	450.511	459.055
620	ENSG00000148834.12	GSTO1	1605.39	-0.554548	0.250008	0.000900975	0.0263869	1746.48	2319.69	2042.23	1100.77	1068.19	1354.95
621	ENSG00000166165.12	CKB	2204.03	-0.935883	0.558003	0.000908033	0.0265508	1150.89	3497.68	5257.79	1011.32	1251.42	1055.09
622	ENSG00000012174.11	MBTPS2	563.119	-0.538135	0.238585	0.000913121	0.0266567	742.325	649.888	734.884	428.037	362.676	460.906
623	ENSG00000137331.11	IER3	320.768	-1.06971	0.714047	0.000916292	0.0267063	113.651	934.433	492.585	104.976	111.447	167.518
624	ENSG00000176597.11	B3GNT5	1550.03	-0.606999	0.289728	0.000921528	0.0267712	2316.17	2162.78	1564.73	1284.85	1029.47	942.173
625	ENSG00000119705.9	SLIRP	1194.26	-0.615799	0.296346	0.000922572	0.0267712	1743.6	1170.97	1759.11	723.744	805.631	962.535
626	ENSG00000183458.13	AC138932.1	396.271	0.968803	0.594158	0.000922941	0.0267712	181.265	320.846	65.678	521.185	754.63	534.022
627	ENSG00000089159.16	PXN	7494.16	0.614531	0.295662	0.000927253	0.0268534	4269.81	6769.37	4609	9507	11117.3	8692.43
628	ENSG00000102781.13	KATNAL1	449.73	-0.531187	0.234219	0.000929597	0.0268784	492.006	610.075	591.102	342.282	335.286	327.632
629	ENSG00000258987.1	AL132642.1	12.7898	1.18974	0.989419	0.000942163	0.0271984	5.75446	2.34194	1.77508	16.2639	31.1674	19.4358
630	ENSG00000104687.13	GSR	1121.64	-0.590208	0.27852	0.000946346	0.0272758	1313.45	1226	1801.71	725.962	762.186	900.525
631	ENSG00000091129.19	NRCAM	38.5429	-1.17954	1.20601	0.000955474	0.0274952	1.43861	25.7613	187.271	3.69635	6.61128	6.4786
632	ENSG00000173511.9	VEGFB	2948.57	-0.560291	0.257116	0.000964676	0.027695	3484.32	4117.13	3661.1	1740.24	2118.44	2570.15
633	ENSG00000126249.7	PDCD2L	248.651	-0.672129	0.341609	0.000965466	0.027695	351.022	249.416	397.618	136.026	167.171	190.656
634	ENSG00000131051.22	RBM39	5707.81	0.580465	0.272475	0.000971351	0.0278199	4340.3	4727.2	3171.18	8173.36	7483.02	6351.8
635	ENSG00000235363.1	SNRPGP10	29.7696	-1.06975	0.734952	0.000980309	0.0279358	61.8604	23.4194	58.5777	6.65342	17.0004	11.1062
636	ENSG00000197386.12	HTT	2543.45	0.595968	0.284422	0.000977462	0.0279358	1952.2	2124.14	1307.35	3083.49	3380.25	3413.3
637	ENSG00000249751.3	ECSCR	36.0566	-0.901977	0.536645	0.000980793	0.0279358	48.9129	45.6678	65.678	21.4388	19.8338	14.8082
638	ENSG00000214617.9	SLC6A10P	38.4618	1.16986	0.956493	0.000981555	0.0279358	2.87723	25.7613	1.77508	59.8808	82.1687	58.3074
639	ENSG00000228701.1	TNKS2-AS1	32.9382	-1.06277	0.72608	0.000985464	0.0280032	28.7723	37.471	92.3042	11.089	11.3336	16.6593
640	ENSG00000114115.9	RBP1	176.021	-0.996117	0.639505	0.000993618	0.0281908	149.616	129.978	539.625	76.1447	78.3909	82.3708
641	ENSG00000147883.10	CDKN2B	315.974	-0.845059	0.486296	0.000999409	0.0283109	208.599	514.055	647.017	162.639	174.727	188.805
642	ENSG00000015568.12	RGPD5	7.08983	0.980548	1.33917	0.00100263	0.0283138	0	1.17097	0	5.91415	14.167	21.2868
643	ENSG00000061936.9	SFSWAP	1248.51	0.607986	0.294814	0.00100252	0.0283138	922.152	1053.87	638.142	1581.3	1790.71	1504.89
644	ENSG00000088356.5	PDRG1	551.818	0.518809	0.228128	0.00100557	0.0283527	407.128	402.813	432.232	622.465	676.239	770.028
645	ENSG00000119013.8	NDUFB3	3610.47	-0.553081	0.253698	0.00100947	0.028416	5499.82	4296.29	3961.09	2725.69	2296	2883.9
646	ENSG00000124743.5	KLHL31	12739.1	-0.590377	0.281871	0.00101094	0.028416	20078.7	15876	13430.3	8704.89	7702.14	10642.5
647	ENSG00000170162.13	VGLL2	5132.98	0.541554	0.245809	0.00102716	0.0286942	3507.34	4372.4	3461.41	6580.23	7369.68	5506.81
648	ENSG00000106133.17	NSUN5P2	428.467	0.851283	0.495159	0.00102618	0.0286942	164.002	391.104	149.994	662.385	745.185	458.13
649	ENSG00000183889.12	AC138969.1	36.1867	1.16224	0.978714	0.00102541	0.0286942	4.31584	22.2484	0.887541	65.795	85.0021	38.8716
650	ENSG00000099783.11	HNRNPM	5787.91	0.524081	0.232734	0.00102504	0.0286942	4426.62	4880.6	3665.54	7110.29	8025.15	6619.28
651	ENSG00000252464.1	RN7SKP70	30.7084	1.05553	0.729507	0.00103064	0.0287258	8.63169	22.2484	5.32524	41.3991	56.6681	49.9778
652	ENSG00000104859.14	CLASRP	1039.74	0.716982	0.381503	0.00103146	0.0287258	609.972	916.869	445.545	1222.75	1763.32	1279.99
653	ENSG00000133710.15	SPINK5	18.3599	1.16263	0.999142	0.00103683	0.028787	2.87723	0	9.76295	31.0493	37.7787	28.6909
654	ENSG00000138166.5	DUSP5	53.1531	-1.01428	0.672124	0.00103546	0.028787	80.5624	35.1291	134.906	21.4388	30.223	16.6593
655	ENSG00000106415.12	GLCCI1	153.224	-0.763223	0.420013	0.00104036	0.028833	297.793	140.516	204.134	104.976	81.2243	90.7004
656	ENSG00000224046.1	AC005076.1	40.3313	-0.892254	0.536001	0.00104166	0.028833	73.3693	48.0097	57.6901	16.2639	18.8894	27.7654
657	ENSG00000008130.15	NADK	743.919	0.555748	0.257223	0.00104536	0.0288914	571.13	563.236	489.922	924.086	1119.19	795.942
658	ENSG00000115657.13	ABCB6	161.579	-0.693512	0.363978	0.00104831	0.0289289	197.09	281.033	178.396	97.5835	124.67	90.7004
659	ENSG00000125746.16	EML2	307.029	-0.786532	0.441552	0.00106022	0.0292133	263.266	546.843	489.922	155.247	139.781	247.112
660	ENSG00000215018.9	COL28A1	274.011	0.987249	0.645873	0.00107219	0.0294983	117.966	215.458	32.839	449.476	460.9	367.429
661	ENSG00000146556.14	WASH2P	277.206	0.759686	0.420556	0.00108041	0.0296466	185.581	218.971	98.517	348.196	476.012	335.962
662	ENSG00000152952.11	PLOD2	199.568	-0.772782	0.431701	0.00108085	0.0296466	168.318	271.665	400.281	127.894	124.67	104.583
663	ENSG00000129235.10	TXNDC17	378.233	-0.693877	0.367133	0.0010898	0.0298472	384.11	433.259	720.683	223.259	229.506	278.58
664	ENSG00000023697.12	DERA	646.784	-0.51875	0.23124	0.00109295	0.0298882	845.905	703.752	877.778	521.924	475.067	456.279
665	ENSG00000158022.6	TRIM63	11916.6	0.859192	0.51155	0.00109946	0.0300212	10650.1	5589.04	2989.24	19861.9	19229.4	13180.2
666	ENSG00000087086.14	FTL	11827.1	-0.823672	0.478583	0.00110153	0.0300323	11176.6	10489.5	29370.5	7121.38	6699.11	6105.62
667	ENSG00000263956.6	NBPF11	158.068	0.668135	0.347659	0.00110784	0.0301592	74.8079	127.636	109.167	224.738	194.56	217.496
668	ENSG00000162894.11	FCMR	40.2245	-1.07578	0.794694	0.00111358	0.030186	15.8248	106.558	76.3285	11.8283	13.2226	17.5848
669	ENSG00000244026.6	FAM86DP	188.935	-0.673102	0.351884	0.00111182	0.030186	182.704	285.716	292.888	107.933	121.836	142.529
670	ENSG00000163590.13	PPM1L	1347.71	-0.636454	0.322859	0.00111381	0.030186	1992.48	1220.15	2134.53	1020.19	796.187	922.738
671	ENSG00000143167.11	GPA33	21.5296	-1.14255	1.03617	0.00111953	0.0302507	18.702	85.4807	10.6505	2.21781	4.72234	7.40411
672	ENSG00000146054.17	TRIM7	8566.83	0.657041	0.339453	0.00111847	0.0302507	6770.12	6662.81	3658.44	10236.7	13020.4	11052.5
673	ENSG00000132680.10	KHDC4	1234.65	0.678666	0.356973	0.00112151	0.0302591	696.289	1111.25	607.078	1921.36	1760.49	1311.45
674	ENSG00000134909.18	ARHGAP32	588.02	0.542098	0.250128	0.00112668	0.0303536	408.566	427.404	458.858	878.991	705.518	648.785
675	ENSG00000137038.7	DMAC1	2375.59	-0.550007	0.256576	0.0011367	0.0305782	2926.14	2459.04	3671.76	1654.48	1667.93	1874.17
676	ENSG00000117632.22	STMN1	433.451	-0.985248	0.659591	0.00114685	0.0306986	253.196	373.539	1405.86	184.817	190.783	192.507
677	ENSG00000013016.15	EHD3	131.305	-0.913234	0.573551	0.00114909	0.0306986	130.914	106.558	355.016	67.2735	63.2794	64.786
678	ENSG00000237541.3	HLA-DQA2	32.4908	-0.491587	1.19019	0.00114989	0.0306986	1.43861	25.7613	167.745	0	0	0
679	ENSG00000272398.5	CD24	32.1364	-1.13078	1.10245	0.00115133	0.0306986	11.5089	15.2226	148.219	10.3498	5.66681	1.85103
680	ENSG00000099994.10	SUSD2	78.2004	-0.957158	0.624454	0.00115036	0.0306986	73.3693	72.6001	214.785	28.8315	47.2234	32.393
681	ENSG00000237506.3	RPSAP15	22.463	0.982663	0.656254	0.00114729	0.0306986	8.63169	8.19678	12.4256	35.4849	31.1674	38.8716
682	ENSG00000210195.2	MT-TT	514.334	-0.984216	0.661041	0.00115972	0.0308771	412.882	426.233	1574.5	328.235	223.839	120.317
683	ENSG00000225697.12	SLC26A6	537.055	0.617289	0.310628	0.00116954	0.0310929	328.004	478.926	300.876	686.042	804.687	623.797
684	ENSG00000278259.4	MYO19	601.564	0.622804	0.315527	0.00117957	0.0313138	496.322	432.088	307.089	845.724	883.078	645.083
685	ENSG00000162552.14	WNT4	115.113	-0.695254	0.374666	0.00118491	0.0313617	126.598	144.029	198.809	74.6662	63.2794	83.2963
686	ENSG00000112799.8	LY86	26.1722	-1.08994	1.19216	0.00119001	0.0313617	4.31584	10.5387	131.356	5.17488	4.72234	0.925514
687	ENSG00000285437.1	POLR2J3	128.482	0.825384	0.488999	0.00118367	0.0313617	41.7198	108.9	63.0154	204.038	214.394	138.827
688	ENSG00000158104.11	HPD	39.6486	-1.12067	1.09622	0.0011868	0.0313617	14.3861	186.184	15.0882	11.089	1.88894	9.25514
689	ENSG00000261512.2	AC092368.3	31.9729	0.90797	0.573796	0.00118876	0.0313617	11.5089	14.0516	21.301	49.531	51.9457	43.4992
690	ENSG00000188626.6	GOLGA8M	7.84525	1.09575	1.17932	0.00119183	0.0313642	1.43861	1.17097	0.887541	15.5247	14.167	13.8827
691	ENSG00000112234.8	FBXL4	682.348	-0.753723	0.425778	0.00120379	0.0315873	1504.79	703.752	655.005	459.825	403.288	367.429
692	ENSG00000172508.10	CARNS1	6835.97	0.593712	0.293497	0.00120254	0.0315873	5748.7	3660.45	4965.79	7833.3	10664	8143.6
693	ENSG00000100528.11	CNIH1	1287.34	-0.518193	0.234687	0.00120566	0.0315908	1549.39	1433.27	1854.96	1070.46	882.133	933.844
694	ENSG00000169567.11	HINT1	4631.85	-0.56264	0.269324	0.00121052	0.0316723	6168.78	4538.68	7081.69	3233.56	3095.02	3673.37
695	ENSG00000251448.1	AC063919.1	11.0939	1.10834	1.11577	0.00121646	0.0317577	1.43861	4.68388	0	25.8744	16.056	18.5103
696	ENSG00000188343.12	FAM92A	264.856	-0.571107	0.27626	0.00121728	0.0317577	388.426	330.213	303.539	201.82	162.449	202.688
697	ENSG00000144847.12	IGSF11	118.369	-0.783131	0.45374	0.00122392	0.0318395	158.248	172.132	173.07	50.2703	50.0568	106.434
698	ENSG00000236279.6	CLEC2L	34.5178	-1.06332	0.815076	0.00122258	0.0318395	61.8604	96.0195	14.2006	12.5676	12.2781	10.1807
699	ENSG00000261123.1	AC009065.5	54.9003	0.930158	0.605231	0.00122597	0.031847	27.3337	39.8129	11.538	82.0589	102.947	65.7115
700	ENSG00000241685.9	ARPC1A	240.556	-0.629041	0.323017	0.0012279	0.0318517	244.564	307.965	400.281	161.161	178.504	150.859
701	ENSG00000115239.21	ASB3	23.4377	-0.996	0.695147	0.001234	0.0319187	27.3337	31.6162	52.3649	9.6105	13.2226	6.4786
702	ENSG00000185880.12	TRIM69	2723	-0.848214	0.516758	0.001233	0.0319187	2619.72	2132.33	7207.72	1464.49	1394.03	1519.69
703	ENSG00000170144.20	HNRNPA3	5028.14	0.510342	0.229974	0.00124525	0.0321639	3734.64	3954.36	3648.68	7430.39	6055.93	5344.84
704	ENSG00000186567.12	CEACAM19	499.719	0.738609	0.416085	0.00124864	0.0321678	398.496	279.862	236.086	791.018	871.744	421.109
705	ENSG00000125968.8	ID1	894.813	-0.710745	0.392024	0.00124894	0.0321678	1792.51	915.698	978.07	606.201	646.961	429.439
706	ENSG00000180581.7	SRP9P1	22.3177	1.02831	0.754667	0.00125326	0.0321878	7.19307	7.02581	10.6505	19.221	48.1679	41.6481
707	ENSG00000089685.14	BIRC5	13.383	-1.0145	1.24746	0.00125277	0.0321878	4.31584	8.19678	63.9029	2.95708	0	0.925514
708	ENSG00000280734.2	LINC01232	29.1512	-0.88438	0.557549	0.00125659	0.0322275	40.2812	45.6678	44.377	11.8283	17.9449	14.8082
709	ENSG00000100373.9	UPK3A	351.267	0.912631	0.590203	0.00126163	0.0323114	304.986	148.713	58.5777	502.703	578.959	513.66
710	ENSG00000231324.1	AP000696.1	24.0737	1.10076	1.06808	0.00126702	0.0324035	14.3861	0	0.887541	45.0954	38.7232	45.3502
711	ENSG00000168542.14	COL3A1	12210.3	-1.03024	0.765099	0.00127359	0.0325259	4981.92	8162.83	46562.2	4859.22	5045.35	3650.23
712	ENSG00000167716.18	WDR81	1050.67	0.544432	0.257685	0.00128092	0.0326671	638.745	829.046	830.738	1186.53	1559.32	1259.62
713	ENSG00000075043.18	KCNQ2	12.5249	1.09642	1.01666	0.00128973	0.0328457	2.87723	0	5.32524	22.9173	26.4451	17.5848
714	ENSG00000228474.5	OST4	1952.53	-0.610323	0.311224	0.00129741	0.0329082	2350.7	1985.96	3346.03	1266.37	1186.25	1579.85
715	ENSG00000034713.7	GABARAPL2	2951.88	-0.502326	0.225447	0.00129762	0.0329082	3041.23	4084.34	3891.87	2140.18	2220.44	2333.22
716	ENSG00000101608.12	MYL12A	47066.8	-0.574168	0.281974	0.00129723	0.0329082	54268.9	67905.7	59868.2	30815.7	26754.9	42787.4
717	ENSG00000163395.16	IGFN1	34112.2	-1.04411	1.19581	0.00130618	0.0330329	12462.7	155652	23408	5867.58	6544.22	738.56
718	ENSG00000240376.1	AC010343.1	19.9133	-0.973633	0.677986	0.0013045	0.0330329	34.5267	32.7871	26.6262	5.91415	9.44468	10.1807
719	ENSG00000265018.6	AGAP12P	95.921	1.01813	0.754371	0.00131198	0.0330352	56.106	48.0097	5.32524	184.078	124.67	157.337
720	ENSG00000139174.11	PRICKLE1	215.991	-0.707768	0.393819	0.00131329	0.0330352	197.09	289.229	402.943	125.676	120.892	160.114
721	ENSG00000132965.9	ALOX5AP	68.4014	-0.999886	0.72173	0.00131282	0.0330352	61.8604	45.6678	220.998	26.6137	33.0564	22.2123
722	ENSG00000174977.8	AC026271.1	289.86	0.590087	0.295498	0.00131355	0.0330352	251.758	163.936	194.371	402.162	342.842	384.088
723	ENSG00000146733.13	PSPH	138.734	-0.583619	0.291825	0.00135111	0.0339029	194.213	177.987	167.745	103.498	100.114	88.8494
724	ENSG00000185168.5	LINC00482	36.3076	0.966727	0.677995	0.00135178	0.0339029	11.5089	23.4194	11.538	64.3164	77.4464	29.6165
725	ENSG00000221978.11	CCNL2	3079.71	0.697579	0.387798	0.00135691	0.0339846	1470.26	2936.79	1426.28	4512.5	4609.95	3522.51
726	ENSG00000255883.1	FUNDC2P1	20.5221	-0.967901	0.684757	0.0013744	0.0343752	34.5267	35.1291	27.5138	8.13196	12.2781	5.55309
727	ENSG00000231013.1	AC013275.1	41.5557	-1.07371	1.04176	0.00138067	0.0344845	7.19307	25.7613	189.934	5.91415	8.50021	12.0317
728	ENSG00000106366.8	SERPINE1	108.532	-0.880208	0.571244	0.00139354	0.0347104	138.107	120.61	229.873	65.795	73.6685	23.1379
729	ENSG00000136159.3	NUDT15	449.517	-0.494049	0.221796	0.00139216	0.0347104	614.288	531.62	527.199	337.107	330.564	356.323
730	ENSG00000171617.13	ENC1	214.493	-0.651498	0.350916	0.00140576	0.0349668	208.599	347.778	306.201	167.075	138.837	118.466
731	ENSG00000137693.13	YAP1	3050.9	-0.530691	0.251439	0.00141748	0.0351776	3390.81	4782.24	3398.39	2341.27	2316.78	2075.93
732	ENSG00000064309.14	CDON	132.704	-0.672446	0.369638	0.00141845	0.0351776	155.37	207.262	176.621	93.8872	102.003	61.0839
733	ENSG00000167178.15	ISLR2	138.298	0.731806	0.4226	0.00142005	0.0351776	67.6149	118.268	65.678	178.164	242.728	157.337
734	ENSG00000161642.17	ZNF385A	352.522	-0.846046	0.537144	0.00143039	0.0353857	202.845	565.578	792.574	190.731	214.394	149.008
735	ENSG00000121957.13	GPSM2	689.303	-0.962669	0.692927	0.00144846	0.0355911	280.53	745.907	2247.25	354.849	281.452	225.825
736	ENSG00000230373.8	GOLGA6L5P	40.2412	0.919452	0.6274	0.00144066	0.0355911	21.5792	21.0774	13.3131	50.2703	96.3358	38.8716
737	ENSG00000277249.1	MIR6784	10.7249	1.05589	1.0568	0.00144822	0.0355911	1.43861	1.17097	3.55016	14.0461	32.1119	12.0317
738	ENSG00000280239.1	AC011498.7	21.155	0.967817	0.700216	0.00144306	0.0355911	7.19307	7.02581	11.538	28.0922	44.39	28.6909
739	ENSG00000267793.1	AC009977.1	11.3059	1.05949	1.00213	0.0014485	0.0355911	4.31584	0	3.55016	20.6995	19.8338	19.4358
740	ENSG00000107282.7	APBA1	259.981	0.558472	0.275232	0.00145398	0.0356295	211.476	187.355	161.532	327.496	374.009	298.016
741	ENSG00000189403.14	HMGB1	6166.1	0.471708	0.206278	0.00145327	0.0356295	5320	4331.41	4654.26	8015.89	6921.06	7753.96
742	ENSG00000284707.1	AC079781.5	36.0576	0.87145	0.570093	0.00146333	0.0358101	18.702	18.7355	16.8633	63.5771	64.2238	34.244
743	ENSG00000213757.3	AC020898.1	11.3067	-1.05218	0.952407	0.00147064	0.0359405	15.8248	12.8807	30.1764	1.47854	3.77787	3.70206
744	ENSG00000182916.7	TCEAL7	112.548	-1.01705	0.81385	0.00148113	0.0361482	27.3337	148.713	384.305	42.1383	30.223	42.5737
745	ENSG00000277496.1	AL357033.4	18.2027	-0.984244	0.741019	0.0014864	0.0362282	18.702	33.9581	35.5016	8.87123	7.55575	4.62757
746	ENSG00000259781.1	HMGB1P6	220.778	0.61094	0.320871	0.00149931	0.0364939	182.704	146.371	124.256	300.143	238.006	333.185
747	ENSG00000134278.15	SPIRE1	987.028	-0.647825	0.353118	0.00150992	0.0367029	1181.1	1584.32	1206.17	499.746	534.569	916.259
748	ENSG00000215712.10	TMEM242	821.011	-0.502375	0.231651	0.00151257	0.0367182	927.906	1117.1	1027.77	680.128	533.625	639.53
749	ENSG00000166819.11	PLIN1	335.91	0.749382	0.446489	0.00152103	0.0368744	117.966	202.578	272.475	561.845	546.847	313.749
750	ENSG00000135164.18	DMTF1	883.207	0.591362	0.305356	0.00152526	0.0368785	507.831	803.285	529.862	1344.73	1043.64	1069.89
751	ENSG00000137806.8	NDUFAF1	1492.41	-0.546158	0.267531	0.00152396	0.0368785	2363.64	1816.17	1534.56	1128.86	973.747	1137.46
752	ENSG00000068745.14	IP6K2	859.74	0.462969	0.201522	0.00153299	0.0369424	620.043	688.53	697.607	1064.55	1094.64	993.077
753	ENSG00000239653.1	PSMD6-AS2	52.2464	0.782826	0.480636	0.00153381	0.0369424	21.5792	37.471	29.2888	92.4086	65.1683	67.5625
754	ENSG00000229180.7	AC006001.3	396.411	0.518294	0.245093	0.00153544	0.0369424	280.53	330.213	271.587	518.228	535.513	442.396
755	ENSG00000055483.19	AC022966.1	1191.19	0.614515	0.325541	0.00153605	0.0369424	756.711	1030.45	641.692	1655.22	1870.99	1192.06
756	ENSG00000179241.12	LDLRAD3	98.2157	-0.879995	0.591886	0.00154865	0.0371963	84.8782	101.874	259.162	62.8379	47.2234	33.3185
757	ENSG00000137764.19	MAP2K5	799.885	-0.556124	0.276829	0.0015542	0.0372802	814.256	991.811	1271.85	523.403	572.348	625.648
758	ENSG00000019144.18	PHLDB1	3418.84	0.529378	0.254789	0.00155719	0.0373028	2455.71	3022.27	2052.88	4159.87	4856.46	3965.83
759	ENSG00000239672.7	NME1	170.182	-0.88086	0.597346	0.00158035	0.0378077	145.3	142.858	486.372	99.0621	63.2794	84.2218
760	ENSG00000109906.13	ZBTB16	3659.75	0.833258	0.539946	0.00158559	0.037883	2157.92	2919.23	663.88	4382.39	5976.59	5858.51
761	ENSG00000197265.8	GTF2E2	206.795	-0.555549	0.277536	0.00158877	0.0379091	260.389	236.536	299.101	157.464	156.782	130.498
762	ENSG00000237352.3	LINC01358	56.3467	-1.00081	0.817327	0.00159345	0.0379709	38.8426	31.6162	210.347	17.0032	23.6117	16.6593
763	ENSG00000253797.2	UTP14C	201.918	-0.55097	0.274404	0.00160989	0.0383124	277.653	275.178	223.66	158.204	142.615	134.2
764	ENSG00000119333.11	WDR34	222.979	-0.761266	0.465176	0.00161229	0.0383193	199.967	240.049	511.223	113.847	126.559	146.231
765	ENSG00000168143.8	FAM83B	28.8942	1.00475	0.84076	0.00161592	0.0383555	20.1406	7.02581	1.77508	53.9666	34.0009	56.4564
766	ENSG00000125703.14	ATG4C	157.842	-0.592688	0.310676	0.0016304	0.0386486	235.933	209.603	174.845	125.676	100.114	100.881
767	ENSG00000171421.12	MRPL36	867.773	-0.547692	0.272513	0.00163613	0.0387339	1188.3	981.272	1160.02	506.399	597.848	772.804
768	ENSG00000118729.11	CASQ2	9154.46	-0.709115	0.416384	0.00164502	0.0388935	7657.74	13503.6	16935.2	4862.17	4254.83	7713.24
769	ENSG00000119185.12	ITGB1BP1	1051.13	-0.587641	0.307452	0.00165976	0.0391912	1001.28	1291.58	1823.9	723.005	743.296	723.752
770	ENSG00000275294.4	LINC02340	15.0363	0.993977	0.827804	0.00166214	0.0391962	1.43861	5.85485	7.10032	28.0922	26.4451	21.2868
771	ENSG00000133302.12	SLF1	188.829	0.589166	0.309222	0.00167146	0.039316	123.721	114.755	153.545	275.008	204.95	260.995
772	ENSG00000102172.15	SMS	1161.88	-0.717178	0.4258	0.00167155	0.039316	903.45	1497.67	2456.71	648.339	646.016	819.08
773	ENSG00000131174.5	COX7B	7739.89	-0.525287	0.25507	0.0016796	0.0394544	12031.1	7833.78	9511.77	6093.06	5276.74	5692.84
774	ENSG00000204514.9	ZNF814	194.942	0.607785	0.326122	0.00168711	0.0395795	142.423	117.097	138.456	281.662	297.507	192.507
775	ENSG00000115523.16	GNLY	103.363	0.596322	0.316557	0.00169966	0.0398224	69.0535	74.942	69.2282	137.504	144.504	124.944
776	ENSG00000149084.12	HSD17B12	831.084	-0.505782	0.239625	0.00170585	0.0399159	868.923	1186.19	1067.71	675.692	580.848	607.137
777	ENSG00000146070.16	PLA2G7	16.0639	-0.933199	1.1634	0.00171619	0.0399515	0	48.0097	42.6019	2.95708	1.88894	0.925514
778	ENSG00000238906.1	RF01210	19.0978	0.974632	0.794627	0.0017221	0.0399515	7.19307	5.85485	7.10032	46.574	33.0564	14.8082
779	ENSG00000278112.1	AC145423.3	33.8846	0.937854	0.709465	0.00171748	0.0399515	10.0703	23.4194	7.98786	61.3593	71.7796	28.6909
780	ENSG00000156411.9	ATP5MPL	3062.75	-0.522393	0.253842	0.00172098	0.0399515	4783.39	3361.85	3468.51	2441.81	2014.55	2306.38
781	ENSG00000140450.8	ARRDC4	720.436	-0.63819	0.354592	0.00171769	0.0399515	729.377	776.352	1391.66	527.838	442.956	454.427
782	ENSG00000280063.1	AC012676.5	78.8469	0.818403	0.535933	0.00171276	0.0399515	35.9654	63.2323	25.7387	135.286	137.892	74.9667
783	ENSG00000101493.10	ZNF516	1221.16	0.582532	0.305378	0.00172277	0.0399515	824.326	1106.57	620.391	1514.76	1768.99	1491.93
784	ENSG00000110074.10	FOXRED1	1052.19	0.489364	0.226783	0.00172877	0.0400396	684.78	852.465	854.702	1343.25	1403.48	1174.48
785	ENSG00000203778.7	FAM229B	195.504	-0.615946	0.335195	0.00173117	0.040044	234.494	207.262	335.49	124.936	121.836	149.008
786	ENSG00000215861.5	AC245297.1	15413.2	0.569948	0.295131	0.00174258	0.0401395	12321.7	12169.9	8070.41	17648.6	17909.9	24358.6
787	ENSG00000135045.6	C9orf40	130.234	-0.576018	0.300374	0.00174142	0.0401395	182.704	152.226	173.07	93.1479	81.2243	99.03
788	ENSG00000227097.5	RPS28P7	375.537	-0.742102	0.455033	0.00173814	0.0401395	805.624	305.623	482.822	164.118	224.783	270.25
789	ENSG00000141956.13	PRDM15	343.805	0.640415	0.357839	0.00174414	0.0401395	271.898	265.81	141.119	424.34	502.457	457.204
790	ENSG00000178175.11	ZNF366	160.882	0.746992	0.460885	0.00174984	0.0402197	139.546	85.4807	56.8026	254.309	262.562	166.593
791	ENSG00000227544.8	AC018647.1	19.3402	-0.986118	1.03058	0.00179662	0.0412427	7.19307	11.7097	85.2039	4.43561	4.72234	2.77654
792	ENSG00000183117.18	CSMD1	19.7344	-0.983664	0.866388	0.00179979	0.0412634	11.5089	55.0355	33.7265	5.91415	9.44468	2.77654
793	ENSG00000172172.7	MRPL13	696.373	-0.509817	0.245545	0.0018033	0.0412917	1038.68	795.088	792.574	563.323	467.512	521.065
794	ENSG00000161010.14	MRNIP	423.065	0.672069	0.390445	0.00180813	0.0413502	233.056	389.933	181.058	624.682	644.127	465.534
795	ENSG00000180758.11	GPR157	3337.21	0.676763	0.39597	0.00182789	0.0417267	2359.33	2784.56	1156.47	4916.14	5051.02	3755.74
796	ENSG00000140937.13	CDH11	149.417	-0.933426	0.727013	0.00183042	0.0417267	119.405	79.6259	520.099	39.9205	69.8906	67.5625
797	ENSG00000001497.16	LAS1L	775.815	0.668	0.387778	0.00183149	0.0417267	440.216	709.607	329.278	1166.57	1195.7	813.527
798	ENSG00000184139.8	RPL7AP28	15.9443	0.979779	0.875534	0.00183857	0.0417289	1.43861	2.34194	9.76295	25.1351	26.4451	30.542
799	ENSG00000274525.1	AC008443.7	7.86013	0.866937	1.17559	0.00184404	0.0417289	0	2.34194	0	14.7854	20.7783	9.25514
800	ENSG00000166002.6	SMCO4	80.6534	-0.90323	0.672457	0.00184767	0.0417289	83.4396	58.5485	236.973	19.9603	38.7232	46.2757
801	ENSG00000126838.9	PZP	19.1429	0.934063	0.731168	0.00184165	0.0417289	5.75446	10.5387	6.21278	33.2671	38.7232	20.3613
802	ENSG00000176155.18	CCDC57	382.386	0.58421	0.31119	0.00184157	0.0417289	211.476	285.716	296.439	505.66	604.46	390.567
803	ENSG00000176194.17	CIDEA	20.0764	0.943355	0.754021	0.00184696	0.0417289	5.75446	11.7097	5.32524	41.3991	36.8343	19.4358
804	ENSG00000125898.12	FAM110A	89.07	-0.870332	0.617861	0.00183473	0.0417289	76.2466	74.942	257.387	39.9205	38.7232	47.2012
805	ENSG00000215492.6	HNRNPA1P7	31.8339	0.815318	0.546315	0.00185367	0.0418124	14.3861	21.0774	14.2006	41.3991	45.3345	54.6053
806	ENSG00000198563.13	DDX39B	2201.29	0.662037	0.383727	0.00186387	0.0418864	1451.56	1871.21	894.641	3543.32	3291.47	2155.52
807	ENSG00000261794.1	GOLGA8H	7.45083	0.856745	1.17639	0.00186187	0.0418864	0	0	1.77508	14.7854	18.8894	9.25514
808	ENSG00000147133.15	TAF1	955.275	0.561083	0.291424	0.00186287	0.0418864	722.184	825.533	481.935	1273.02	1266.53	1162.45
809	ENSG00000270392.2	PFN1P2	42.4474	0.926392	0.721179	0.00186868	0.0419395	8.63169	35.1291	7.10032	68.0128	80.2798	55.5309
810	ENSG00000085733.15	CTTN	2567.59	0.581723	0.310018	0.00187086	0.0419395	1253.03	2341.94	1747.57	3258.7	3685.31	3118.98
811	ENSG00000266302.6	AC098850.3	8.10472	0.862033	1.17211	0.00187354	0.0419479	1.43861	1.17097	0	12.5676	6.61128	26.8399
812	ENSG00000234719.8	NPIPB2	31.8894	0.974714	0.880589	0.00187992	0.0420389	0	19.9065	7.98786	68.752	60.446	34.244
813	ENSG00000105136.20	ZNF419	276.105	0.606681	0.333085	0.00188485	0.0420973	153.932	237.707	168.633	438.387	365.509	292.462
814	ENSG00000103485.17	QPRT	151.441	-0.813495	0.547415	0.00188749	0.0421045	99.2644	195.552	377.205	66.5342	82.1687	87.9239
815	ENSG00000134215.15	VAV3	37.0819	-0.807428	0.540488	0.00189349	0.0421864	35.9654	59.7194	68.3406	22.9173	18.8894	16.6593
816	ENSG00000165091.16	TMC1	21.4833	0.915787	0.70736	0.0019051	0.0423932	11.5089	7.02581	7.98786	32.5278	21.7228	48.1267
817	ENSG00000119771.14	KLHL29	284.292	0.672119	0.395763	0.00190998	0.0424497	106.457	181.5	247.624	341.542	383.454	445.172
818	ENSG00000228288.6	PCAT6	33.5172	-0.822506	0.56199	0.00191808	0.0425775	51.7901	60.8904	37.2767	14.7854	13.2226	23.1379
819	ENSG00000180113.15	TDRD6	61.4605	0.840017	0.586698	0.0019295	0.0427788	24.4564	51.5226	15.0882	116.065	75.5575	86.0728
820	ENSG00000004779.9	NDUFAB1	4446.35	-0.466177	0.212709	0.00194163	0.0429953	6296.82	4892.31	5201.88	3214.34	3412.36	3660.41
821	ENSG00000235552.4	RPL6P27	169.627	0.56163	0.29454	0.00194432	0.0430024	135.23	106.558	118.043	252.091	207.783	198.06
822	ENSG00000137500.9	CCDC90B	694.527	-0.535271	0.27157	0.00195626	0.0432139	752.395	786.891	1119.19	517.488	459.956	531.245
823	ENSG00000205482.9	SPDYE18	39.115	0.877815	0.648929	0.00196683	0.0432894	10.0703	32.7871	9.76295	53.9666	65.1683	62.935
824	ENSG00000170855.3	TRIAP1	1025.54	-0.487975	0.231152	0.00196463	0.0432894	1362.37	1097.2	1367.7	753.315	700.795	871.834
825	ENSG00000236618.2	PITPNA-AS1	181.522	-0.553036	0.287465	0.00196296	0.0432894	228.74	251.758	220.998	113.108	120.892	153.635
826	ENSG00000243147.7	MRPL33	3556.83	-0.512215	0.252169	0.00198098	0.0434429	5181.89	3559.75	4712.84	2746.38	2296.95	2843.18
827	ENSG00000111452.12	ADGRD1	428.495	0.752219	0.482875	0.0019764	0.0434429	189.897	402.813	135.794	640.207	738.574	463.683
828	ENSG00000258461.5	AC012651.1	1693.91	0.851705	0.609587	0.00197972	0.0434429	878.993	1315	223.66	2875.02	3171.52	1699.24
829	ENSG00000250722.5	SELENOP	6472.23	-0.610524	0.340491	0.00198338	0.0434431	7811.68	5856.02	12128.2	4800.81	4036.66	4199.98
830	ENSG00000110427.15	KIAA1549L	7.99097	-0.909561	1.10892	0.00199456	0.0436352	5.75446	9.36775	29.2888	0.739269	0.944468	1.85103
831	ENSG00000017427.16	IGF1	948.769	-0.876775	0.653457	0.00200703	0.0438487	608.534	631.152	3186.27	459.086	441.067	366.504
832	ENSG00000154645.13	CHODL	51.8978	-0.896881	0.690735	0.00200915	0.0438487	33.0881	64.4033	148.219	16.2639	17.9449	31.4675
833	ENSG00000132429.9	POPDC3	4216.18	-0.457261	0.206976	0.00201571	0.0439391	5643.68	4533.99	5296.84	3289.01	3013.8	3519.73
834	ENSG00000159596.6	TMEM69	517.01	-0.475913	0.222296	0.0020199	0.0439777	618.604	670.965	628.379	433.951	347.564	402.599
835	ENSG00000265996.1	MIR3671	22.9079	0.953283	0.976412	0.00203932	0.0442058	5.75446	10.5387	0	59.1415	46.2789	15.7337
836	ENSG00000128039.10	SRD5A3	196.48	-0.758851	0.494674	0.00203425	0.0442058	156.809	216.629	475.722	100.541	120.892	108.285
837	ENSG00000235872.2	AC078777.1	24.0265	-0.859194	1.14192	0.00204012	0.0442058	7.19307	1.17097	127.806	5.17488	1.88894	0.925514
838	ENSG00000226094.1	RPL7P3	550.771	-0.537051	0.275468	0.00203846	0.0442058	756.711	827.875	528.974	385.898	413.677	391.493
839	ENSG00000125503.12	PPP1R12C	1017.23	0.530806	0.270237	0.00204968	0.04436	712.114	872.372	629.266	1205.75	1563.09	1120.8
840	ENSG00000127586.16	CHTF18	178.36	0.749602	0.485695	0.00205625	0.0444493	73.3693	141.687	86.979	253.569	367.398	147.157
841	ENSG00000157927.16	RADIL	101.096	-0.718335	0.452885	0.00208433	0.044896	82.001	158.081	187.271	54.7059	70.8351	53.6798
842	ENSG00000109854.13	HTATIP2	388.891	-0.570967	0.307369	0.00208004	0.044896	384.11	606.562	528.974	249.873	239.895	323.93
843	ENSG00000184867.13	ARMCX2	327.065	-0.696734	0.429863	0.00208347	0.044896	290.6	355.975	720.683	194.428	182.282	218.421
844	ENSG00000013441.15	CLK1	3476.38	0.529421	0.270658	0.00211081	0.0452515	2563.61	2885.27	2116.78	5474.29	4129.21	3689.1
845	ENSG00000181826.9	RELL1	147.583	0.634812	0.368702	0.00210799	0.0452515	94.9485	122.952	71.0032	217.345	220.061	159.188
846	ENSG00000152377.13	SPOCK1	333.845	-0.70164	0.436447	0.00210857	0.0452515	234.494	590.168	576.014	223.259	168.115	211.017
847	ENSG00000260300.5	AC009119.2	28.827	0.848739	0.621282	0.00210547	0.0452515	8.63169	21.0774	10.6505	43.6169	52.8902	36.0951
848	ENSG00000154589.6	LY96	55.0532	-0.945249	0.934065	0.0021156	0.0453009	15.8248	26.9323	244.961	12.5676	20.7783	9.25514
849	ENSG00000145423.4	SFRP2	192.954	-0.854103	1.12751	0.00213159	0.0455392	20.1406	167.449	901.741	31.7886	25.5006	11.1062
850	ENSG00000179388.8	EGR3	75.5879	-0.93381	0.83393	0.00213677	0.0455392	40.2812	40.9839	299.101	28.0922	32.1119	12.9572
851	ENSG00000169071.14	ROR2	10.7702	-0.94011	0.966075	0.00213525	0.0455392	10.0703	14.0516	32.839	2.95708	3.77787	0.925514
852	ENSG00000234769.7	WASH4P	55.2149	0.751675	0.49388	0.00213655	0.0455392	33.0881	38.642	21.301	57.663	98.2247	82.3708
853	ENSG00000147255.18	IGSF1	87.0289	-0.940099	0.881456	0.00214142	0.045585	10.0703	162.765	273.362	28.0922	34.0009	13.8827
854	ENSG00000137504.13	CREBZF	1530.55	0.534634	0.276462	0.00215257	0.0457685	1008.47	1421.56	881.328	2042.6	2054.22	1775.14
855	ENSG00000124104.18	SNX21	1950.13	-0.486376	0.234281	0.00216849	0.0460532	2636.98	2420.39	2228.61	1239.02	1445.98	1729.79
856	ENSG00000228903.7	RASA4CP	54.5454	-0.770292	0.520083	0.00218529	0.0463223	109.335	85.4807	44.377	27.353	28.334	32.393
857	ENSG00000243927.5	MRPS6	1100.37	-0.548029	0.289579	0.00218627	0.0463223	1142.26	1242.4	1869.16	790.279	714.962	843.143
858	ENSG00000160746.12	ANO10	421.623	-0.465094	0.216833	0.00219762	0.0465087	483.374	505.859	567.138	334.889	316.397	322.079
859	ENSG00000237310.1	AC008267.5	43.7297	-0.804835	0.567968	0.0022116	0.04675	53.2287	59.7194	82.5413	11.8283	22.6672	32.393
860	ENSG00000162636.15	FAM102B	134.227	-0.806469	0.57118	0.00222074	0.0468122	82.001	180.329	339.928	84.2767	64.2238	54.6053
861	ENSG00000239855.1	IGKV1-6	10.5723	-0.5786	1.10788	0.00222228	0.0468122	0	2.34194	60.3528	0.739269	0	0
862	ENSG00000111110.11	PPM1H	106.802	-0.69656	0.437308	0.00222058	0.0468122	123.721	103.045	220.998	65.795	68.9462	58.3074
863	ENSG00000255248.8	MIR100HG	426.5	-0.553931	0.296284	0.00223001	0.0469206	494.883	459.02	701.157	347.456	289.007	267.474
864	ENSG00000198522.13	GPN1	643.221	-0.493184	0.242143	0.00225884	0.0474722	808.501	694.385	911.504	506.399	418.399	520.139
865	ENSG00000132613.14	MTSS2	4512.44	-0.578856	0.320632	0.00226147	0.0474725	7024.75	5356.01	5381.16	2166.06	3080.86	4065.78
866	ENSG00000139173.9	TMEM117	180.702	-0.539333	0.283782	0.00226431	0.0474773	241.687	203.749	250.286	113.847	126.559	148.082
867	ENSG00000232098.3	AC012313.1	83.7206	-0.661808	0.402973	0.00226811	0.047502	83.4396	147.542	113.605	47.3132	60.446	49.9778
868	ENSG00000226396.1	AL031727.1	49.7257	-0.91932	0.960301	0.00228792	0.0478617	5.75446	72.6001	184.608	3.69635	11.3336	20.3613
869	ENSG00000185485.14	SDHAP1	545.147	0.766907	0.524233	0.00229106	0.0478723	319.372	455.507	105.617	796.193	899.134	695.061
870	ENSG00000188219.14	POTEE	10.6631	0.617521	1.11785	0.00230141	0.0480333	1.43861	0	0	0	26.4451	36.0951
871	ENSG00000177291.3	GJD4	8.22316	-0.858094	1.08899	0.00230468	0.0480384	2.87723	26.9323	15.9757	0.739269	1.88894	0.925514
872	ENSG00000104731.13	KLHDC4	592.08	0.567184	0.311002	0.00230694	0.0480384	346.706	543.33	345.253	774.015	893.467	649.711
873	ENSG00000185986.11	SDHAP3	84.7298	0.730649	0.481194	0.00231172	0.0480827	46.0357	72.6001	26.6262	112.369	135.059	115.689
874	ENSG00000183281.14	PLGLB1	28.5414	0.892148	0.748791	0.00231725	0.0481426	2.87723	22.2484	7.10032	53.9666	41.5566	43.4992
875	ENSG00000111816.7	FRK	222.53	-0.772415	0.533766	0.00232052	0.0481554	153.932	573.775	252.949	128.633	95.3913	130.498
876	ENSG00000164045.11	CDC25A	32.5189	-0.884022	0.73029	0.00233342	0.0483678	84.8782	16.3936	55.9151	15.5247	9.44468	12.9572
877	ENSG00000164841.4	TMEM74	45.3764	-0.858103	0.672897	0.00234495	0.0485514	106.457	84.3098	23.0761	19.221	16.056	23.1379
878	ENSG00000228889.6	UBAC2-AS1	30.827	-0.770559	0.533559	0.00234795	0.0485581	38.8426	48.0097	48.8147	14.7854	13.2226	21.2868
879	ENSG00000164946.19	FREM1	86.1183	-0.642341	0.386653	0.0023526	0.0485989	83.4396	134.661	133.131	56.9237	59.5015	49.0523
880	ENSG00000177752.14	YIPF7	1092.14	-0.47448	0.227953	0.00236167	0.0487308	1595.42	1279.87	1185.75	884.166	784.853	822.782
881	ENSG00000215190.9	LINC00680	163.656	0.60196	0.346783	0.00237279	0.0489049	105.019	144.029	79.8786	215.127	236.117	201.762
882	ENSG00000117155.16	SSX2IP	260.907	-0.700088	0.451138	0.00239925	0.0493419	287.723	235.365	578.676	149.332	121.836	192.507
883	ENSG00000129152.3	MYOD1	2086.78	0.480158	0.233638	0.00239943	0.0493419	1448.68	1590.18	1695.2	2129.1	2989.24	2668.26
884	ENSG00000087302.8	RTRAF	2396.76	-0.438895	0.199169	0.0024268	0.0498482	2999.51	2589.01	3142.78	1977.54	1761.43	1910.26
885	ENSG00000111711.9	GOLT1B	627.431	-0.506481	0.257948	0.00243559	0.0499723	703.482	769.327	904.404	541.145	384.399	461.832
886	ENSG00000156804.7	FBXO32	24169	0.523074	0.274053	0.00247075	0.0506363	23200.5	14579.7	14758	31970.4	31012.6	29492.4
887	ENSG00000176171.11	BNIP3	3811.25	-0.51627	0.267883	0.00247676	0.0507023	4189.25	6175.69	4162.57	2644.37	2537.79	3157.85
888	ENSG00000116329.10	OPRD1	17.6135	-0.881775	0.770677	0.00250338	0.0507893	33.0881	16.3936	37.2767	9.6105	2.8334	6.4786
889	ENSG00000143603.18	KCNN3	699.967	-0.527892	0.279332	0.00250226	0.0507893	863.169	692.043	1130.73	490.875	476.012	546.979
890	ENSG00000081277.12	PKP1	231.039	0.690601	0.445526	0.00249439	0.0507893	205.722	129.978	78.9911	337.107	391.954	242.485
891	ENSG00000279551.1	AC025263.3	30.1603	0.82958	0.639791	0.0024957	0.0507893	24.4564	10.5387	7.10032	47.3132	42.5011	49.0523
892	ENSG00000076248.10	UNG	1791.7	-0.596203	0.34554	0.00250166	0.0507893	1812.65	1837.25	3496.02	1119.25	1200.42	1284.61
893	ENSG00000134419.15	RPS15A	6354.59	-0.570479	0.320123	0.00250229	0.0507893	10227.1	5373.58	9383.08	4901.35	3956.38	4286.06
894	ENSG00000101928.12	MOSPD1	630.097	-0.503788	0.256714	0.00249043	0.0507893	873.239	637.007	875.115	525.62	442.011	427.588
895	ENSG00000235703.5	LINC00894	67.4653	0.660199	0.411476	0.00248815	0.0507893	43.1584	40.9839	41.7144	102.758	108.614	67.5625
896	ENSG00000232653.8	GOLGA8N	129.555	0.74665	0.514736	0.00251253	0.050918	47.4743	119.439	45.2646	240.262	186.06	138.827
897	ENSG00000176444.18	CLK2	674.705	0.519802	0.272271	0.00252348	0.0510828	457.479	601.878	410.931	873.077	971.858	733.007
898	ENSG00000121316.10	PLBD1	313.524	-0.506901	0.260412	0.00252836	0.0511246	346.706	477.755	364.779	228.434	220.061	243.41
899	ENSG00000174021.10	GNG5	846.662	-0.630262	0.381606	0.00253458	0.0511366	1484.65	1015.23	945.231	346.717	544.958	743.188
900	ENSG00000196636.7	SDHAF3	438.92	-0.507446	0.261004	0.00253237	0.0511366	680.465	463.704	521.874	303.84	324.897	338.738
901	ENSG00000172986.12	GXYLT2	76.4432	-0.891375	0.925422	0.00254488	0.0512356	30.2109	15.2226	355.016	19.9603	15.1115	23.1379
902	ENSG00000218227.3	AC136632.1	27.9055	-0.765362	0.54272	0.00254795	0.0512356	47.4743	31.6162	44.377	14.0461	15.1115	14.8082
903	ENSG00000212694.8	LINC01089	303.529	0.56069	0.311893	0.00254698	0.0512356	217.231	264.639	152.657	390.334	433.511	362.802
904	ENSG00000109680.10	TBC1D19	116.979	-0.61919	0.371383	0.00256889	0.0515848	164.002	111.242	197.922	82.0589	67.0572	79.5942
905	ENSG00000079432.7	CIC	1909.2	0.527841	0.280978	0.002571	0.0515848	1396.89	1594.86	1130.73	2123.18	3081.8	2127.76
906	ENSG00000228253.1	MT-ATP8	61734.7	-0.643458	0.39754	0.00258198	0.0517479	125260	68831.9	59266.4	51640.9	29278.5	36130.2
907	ENSG00000061938.17	TNK2	5517.29	0.654448	0.409818	0.00259028	0.051857	2611.09	5407.54	2292.52	7125.08	9383.29	6284.24
908	ENSG00000237973.1	MTCO1P12	3540.17	-0.592045	0.345106	0.00261378	0.0522699	6585.98	3368.88	4158.13	2043.34	2163.78	2920.92
909	ENSG00000165816.12	VWA2	29.6444	0.800143	0.602606	0.00262032	0.0523429	21.5792	14.0516	7.98786	44.3561	51.9457	37.9461
910	ENSG00000114999.7	TTL	3372.74	-0.500648	0.25687	0.00263121	0.0523877	3859.8	3488.32	5412.22	2546.04	2344.17	2585.89
911	ENSG00000186166.8	CCDC84	769.168	0.639632	0.395386	0.00262923	0.0523877	389.864	736.54	336.378	1136.26	1208.92	807.048
912	ENSG00000214970.8	AC005323.1	213.444	0.700582	0.464599	0.0026303	0.0523877	155.37	137.003	81.6537	355.588	387.232	163.816
913	ENSG00000130600.18	H19	6.30276	-0.811252	1.06952	0.0026348	0.0524016	18.702	5.85485	10.6505	0.739269	0.944468	0.925514
914	ENSG00000171227.6	TMEM37	88.4887	-0.835225	0.675525	0.0026613	0.052813	33.0881	185.013	198.809	39.9205	49.1123	24.9889
915	ENSG00000270426.1	AC099343.2	37.5764	-0.81293	0.629629	0.00265852	0.052813	38.8426	33.9581	100.292	17.7425	18.8894	15.7337
916	ENSG00000134057.14	CCNB1	52.9604	-0.75895	0.543477	0.002671	0.0529229	51.7901	63.2323	118.93	26.6137	36.8343	20.3613
917	ENSG00000169188.4	APEX2	179.146	-0.573536	0.328286	0.00267267	0.0529229	187.02	217.8	301.764	122.719	107.669	137.902
918	ENSG00000131848.9	ZSCAN5A	105.075	-0.593005	0.348265	0.00268	0.0530102	166.879	115.926	136.681	57.663	75.5575	77.7432
919	ENSG00000230606.10	AC092683.1	7.4607	0.810114	1.06054	0.00269383	0.0532258	0	1.17097	1.77508	15.5247	18.8894	7.40411
920	ENSG00000103326.11	CAPN15	934.613	0.535723	0.291681	0.00269812	0.0532527	632.99	777.523	585.777	937.393	1530.98	1143.01
921	ENSG00000172661.18	WASHC2C	832.57	0.61976	0.377445	0.00271506	0.0534708	647.376	675.649	295.551	1145.13	1029.47	1202.24
922	ENSG00000155265.10	GOLGA7B	241.027	0.711296	0.482589	0.00271405	0.0534708	97.8258	220.142	94.0793	402.902	415.566	215.645
923	ENSG00000090905.18	TNRC6A	2601.56	0.424922	0.192101	0.00272211	0.0535515	2107.57	2081.98	2003.18	3147.81	2828.68	3440.14
924	ENSG00000163673.7	DCLK3	89.7978	0.726683	0.503524	0.00273205	0.0536309	73.3693	55.0355	22.1885	126.415	131.281	130.498
925	ENSG00000267365.1	KCNJ2-AS1	206.393	0.528233	0.285204	0.00272969	0.0536309	120.844	146.371	175.733	274.269	280.507	240.634
926	ENSG00000243107.1	AC000120.1	12.781	0.867939	0.802162	0.00273699	0.0536699	7.19307	3.51291	2.66262	22.1781	20.7783	20.3613
927	ENSG00000075142.13	SRI	656.923	-0.516689	0.274519	0.00274739	0.0537725	765.343	697.898	1048.19	536.709	475.067	418.332
928	ENSG00000174233.11	ADCY6	1166.15	0.602949	0.360862	0.00274815	0.0537725	719.307	1084.32	505.898	1607.91	1812.43	1267.03
929	ENSG00000199047.3	MIR378A	27.9326	0.798359	0.615096	0.00276298	0.0540045	17.2634	14.0516	8.87541	59.1415	34.9453	33.3185
930	ENSG00000270872.2	SRGAP2D	9.01029	0.86499	0.932332	0.0027685	0.0540543	1.43861	2.34194	2.66262	21.4388	13.2226	12.9572
931	ENSG00000126803.9	HSPA2	12648.8	0.486266	0.246429	0.00277309	0.0540858	9303.52	8381.8	10688.7	12859.6	15837.8	18821.3
932	ENSG00000198742.9	SMURF1	746.986	0.517379	0.27586	0.0027774	0.0541116	561.06	665.11	398.506	926.304	984.136	946.801
933	ENSG00000138623.10	SEMA7A	50.9991	-0.794301	0.611561	0.00279737	0.0544423	40.2812	115.926	77.216	32.5278	12.2781	27.7654
934	ENSG00000074964.16	ARHGEF10L	4721.31	0.538208	0.296844	0.00280748	0.0545582	3960.51	3765.84	2310.27	5210.37	6531	6549.86
935	ENSG00000149115.13	TNKS1BP1	2464.27	0.495261	0.255598	0.00281304	0.0545582	1635.7	1619.45	2218.85	3014	3618.26	2679.36
936	ENSG00000104852.14	SNRNP70	7480.16	0.649369	0.413796	0.00281187	0.0545582	3398.01	7432.14	3101.95	10214.5	12363.1	8371.28
937	ENSG00000251322.7	SHANK3	1527.95	0.727024	0.509409	0.00281534	0.0545582	1054.5	1131.16	337.265	2137.97	3020.41	1486.38
938	ENSG00000112715.21	VEGFA	11199.5	0.660695	0.427657	0.00283191	0.0547624	6643.52	10317.4	3556.37	15702.8	18636.2	12340.8
939	ENSG00000121390.18	PSPC1	972.292	0.455744	0.219821	0.0028305	0.0547624	857.414	637.007	751.747	1206.49	1232.53	1148.56
940	ENSG00000269713.7	NBPF9	157.016	0.614538	0.37643	0.00284056	0.0548712	94.9485	139.345	71.8908	247.655	207.783	180.475
941	ENSG00000170385.9	SLC30A1	268.487	-0.644028	0.410276	0.00287216	0.0554225	496.322	202.578	410.044	189.992	142.615	169.369
942	ENSG00000178623.11	GPR35	44.7337	0.761573	0.564503	0.00288051	0.0554658	18.702	29.2742	20.4134	79.8411	85.0021	35.1695
943	ENSG00000268516.2	AC020915.3	33.9072	-0.822846	0.682011	0.00287935	0.0554658	40.2812	25.7613	94.0793	13.3068	19.8338	10.1807
944	ENSG00000093072.16	ADA2	209.727	-0.790285	0.615451	0.00290016	0.055726	162.563	148.713	649.68	107.194	116.17	74.0411
945	ENSG00000077274.8	CAPN6	274.57	-0.683802	0.458508	0.0028991	0.055726	201.406	344.265	616.841	176.685	139.781	168.444
946	ENSG00000176225.13	RTTN	309.996	0.516384	0.277874	0.00291049	0.0558655	211.476	269.323	192.596	453.172	342.842	390.567
947	ENSG00000198712.1	MT-CO2	335776	-0.512486	0.27446	0.00292789	0.0561401	558133	336738	388184	259169	217876	254555
948	ENSG00000241506.1	PSMC1P1	83.0328	0.58162	0.34548	0.00296711	0.0567378	54.6673	58.5485	54.14	92.4086	120.892	117.54
949	ENSG00000128191.15	DGCR8	1599.03	0.537437	0.299971	0.00296515	0.0567378	1254.47	1374.72	762.397	1966.46	2262.95	1973.2
950	ENSG00000072133.10	RPS6KA6	53.3073	-0.850396	0.81894	0.00296844	0.0567378	15.8248	70.2581	181.946	11.8283	9.44468	30.542
951	ENSG00000107165.12	TYRP1	169.811	-0.846334	0.812562	0.0030106	0.0574831	234.494	596.023	22.1885	63.5771	38.7232	63.8605
952	ENSG00000168917.8	SLC35G2	47.2886	-0.666002	0.442914	0.00302742	0.0577436	58.9832	63.2323	76.3285	31.7886	32.1119	21.2868
953	ENSG00000189376.11	C8orf76	88.162	-0.660191	0.436624	0.00304428	0.0579434	105.019	87.8227	175.733	51.7488	64.2238	44.4247
954	ENSG00000258548.5	LINC00645	12.3723	-0.844959	0.871166	0.00304264	0.0579434	18.702	22.2484	23.0761	7.39269	1.88894	0.925514
955	ENSG00000189431.7	RASSF10	23.2689	0.783748	0.619354	0.00304915	0.0579753	12.9475	14.0516	6.21278	32.5278	37.7787	36.0951
956	ENSG00000183691.4	NOG	137.038	-0.827392	0.732276	0.00306263	0.0581708	86.3169	151.055	426.019	22.1781	30.223	106.434
957	ENSG00000164855.15	TMEM184A	232.973	0.653557	0.43135	0.00310649	0.0589422	210.038	140.516	76.3285	272.051	375.898	323.004
958	ENSG00000152778.8	IFIT5	225.374	-0.806765	0.679471	0.00311366	0.0590166	145.3	129.978	789.911	113.847	99.1692	74.0411
959	ENSG00000068912.13	ERLEC1	1356.41	-0.429591	0.201278	0.00312201	0.0590516	1791.07	1598.37	1546.98	1066.77	972.802	1162.45
960	ENSG00000269352.1	PTOV1-AS2	90.4115	0.704376	0.497347	0.00312051	0.0590516	35.9654	83.1388	32.839	133.808	155.837	100.881
961	ENSG00000127184.12	COX7C	11502.1	-0.48473	0.25165	0.00312924	0.0590653	17915.1	11689.8	13699.2	7992.98	8142.26	9573.52
962	ENSG00000243646.9	IL10RB	35.0031	-0.737668	0.546386	0.00312621	0.0590653	38.8426	60.8904	55.0275	13.3068	15.1115	26.8399
963	ENSG00000103168.16	TAF1C	930.45	0.630462	0.405151	0.00313469	0.0591066	509.269	879.398	365.667	1284.85	1578.21	965.311
964	ENSG00000238273.3	AC108058.1	24.7176	0.811679	0.697496	0.00313886	0.0591239	8.63169	3.51291	17.7508	47.3132	37.7787	33.3185
965	ENSG00000101546.12	RBFA	366.158	-0.437824	0.208705	0.00314414	0.059162	428.707	466.046	444.658	292.011	278.618	286.909
966	ENSG00000248180.1	GAPDHP60	9.50077	-0.834702	0.878836	0.00315091	0.0592107	24.4564	10.5387	14.2006	2.21781	1.88894	3.70206
967	ENSG00000165338.16	HECTD2	415.837	0.572325	0.341074	0.00315325	0.0592107	182.704	305.623	354.129	649.818	527.958	474.789
968	ENSG00000245532.8	NEAT1	53038.7	0.669599	0.453761	0.00316354	0.0592814	21546.1	43765	28921.4	98308.7	88886.7	36804
969	ENSG00000269044.2	AC024075.2	140.973	0.562663	0.331078	0.00316354	0.0592814	105.019	91.3356	93.1918	197.385	221.006	137.902
970	ENSG00000154556.18	SORBS2	420.797	-0.724107	0.530319	0.00319339	0.0595947	195.652	852.465	800.562	235.827	217.228	223.049
971	ENSG00000164520.11	RAET1E	12.8329	-0.743556	1.04193	0.00318586	0.0595947	7.19307	3.51291	61.2403	2.21781	2.8334	0
972	ENSG00000021645.18	NRXN3	18.6451	-0.831152	0.80189	0.00319132	0.0595947	8.63169	52.6936	31.9515	7.39269	4.72234	6.4786
973	ENSG00000089280.18	FUS	7060.52	0.466362	0.235259	0.00318808	0.0595947	5460.98	6255.32	4351.61	9380.59	9129.23	7785.43
974	ENSG00000234964.4	FABP5P7	10.5163	0.832181	0.857117	0.00319817	0.0596187	4.31584	2.34194	2.66262	16.2639	24.5562	12.9572
975	ENSG00000250208.6	FZD10-AS1	86.1938	-0.771364	0.611352	0.00320125	0.0596187	43.1584	118.268	232.536	39.9205	45.3345	37.9461
976	ENSG00000004776.12	HSPB6	55240.6	-0.650084	0.431614	0.00321105	0.0597158	62185.5	115621	52739.4	21781.8	31296.8	47818.5
977	ENSG00000132622.10	HSPA12B	571.523	0.542325	0.311014	0.00321304	0.0597158	441.655	474.242	284.013	693.434	894.411	641.381
978	ENSG00000006652.13	IFRD1	2605.23	0.536041	0.304817	0.00322627	0.0599004	1674.55	2153.41	1674.79	4230.1	3561.59	2336.92
979	ENSG00000112290.12	WASF1	29.7238	-0.715304	0.51956	0.00322967	0.0599024	46.0357	35.1291	48.8147	18.4817	13.2226	16.6593
980	ENSG00000131203.12	IDO1	272.536	0.690377	0.48506	0.00324343	0.0600962	274.775	100.703	91.4167	449.476	355.12	363.727
981	ENSG00000213171.2	LINGO4	645.924	0.484316	0.253433	0.00325002	0.0601062	460.357	565.578	416.257	793.975	936.912	702.465
982	ENSG00000130707.17	ASS1	988.64	-0.713207	0.517791	0.0032506	0.0601062	549.551	1251.77	2514.4	545.581	585.57	484.969
983	ENSG00000171680.21	PLEKHG5	264.763	0.642549	0.424492	0.00326081	0.0601725	133.791	235.365	118.93	376.288	483.568	240.634
984	ENSG00000279168.2	AC105052.4	85.4461	0.670218	0.45905	0.00325815	0.0601725	76.2466	42.1549	33.7265	150.072	111.447	99.03
985	ENSG00000237499.6	AL357060.1	97.9545	-0.817924	0.751907	0.00327051	0.0602112	35.9654	73.7711	369.217	30.31	35.8898	42.5737
986	ENSG00000111752.10	PHC1	318.629	0.501628	0.270885	0.00327285	0.0602112	267.582	251.758	180.171	435.43	385.343	391.493
987	ENSG00000176749.8	CDK5R1	79.1714	-0.653213	0.437941	0.00326856	0.0602112	71.9307	101.874	157.095	45.0954	46.2789	52.7543
988	ENSG00000196104.10	SPOCK3	65.0346	-0.822686	0.886279	0.00327718	0.0602299	31.6495	11.7097	294.663	14.7854	18.8894	18.5103
989	ENSG00000105127.8	AKAP8	1057.66	0.524846	0.294658	0.0032864	0.0603382	799.87	940.288	520.099	1253.06	1412.92	1419.74
990	ENSG00000244300.2	GATA2-AS1	27.7081	0.735028	0.555696	0.00330804	0.0606325	17.2634	16.3936	9.76295	41.3991	45.3345	36.0951
991	ENSG00000229152.2	ANKRD10-IT1	288.418	0.650531	0.436336	0.00330911	0.0606325	92.0713	195.552	235.198	507.139	411.788	288.76
992	ENSG00000177556.11	ATOX1	202.204	-0.61127	0.389621	0.00332054	0.0607194	246.003	177.987	400.281	138.243	133.17	117.54
993	ENSG00000070081.16	NUCB2	909.486	-0.592998	0.368674	0.00331814	0.0607194	1034.36	807.969	1823.9	680.128	550.625	559.936
994	ENSG00000239697.10	TNFSF12	389.152	-0.535344	0.306476	0.00332789	0.0607926	408.566	420.378	684.294	276.487	279.563	265.623
995	ENSG00000267287.1	AC068473.3	21.2091	0.784457	0.655271	0.00333218	0.0608097	4.31584	11.7097	11.538	25.8744	34.9453	38.8716
996	ENSG00000168813.16	ZNF507	776.817	0.462296	0.23394	0.00334493	0.0609812	651.692	522.252	598.202	1033.5	810.354	1044.91
997	ENSG00000235043.3	TECRP1	44.7566	-0.732538	0.555625	0.00336215	0.061111	87.7555	39.8129	71.8908	28.0922	13.2226	27.7654
998	ENSG00000150991.14	UBC	10710	0.564301	0.338134	0.00335952	0.061111	10104.8	5803.32	5916.35	12205.3	12050.5	18179.9
999	ENSG00000205105.6	COX17P1	9.16454	-0.818984	0.855639	0.00336048	0.061111	18.702	14.0516	14.2006	1.47854	3.77787	2.77654
1000	ENSG00000204177.10	BMS1P1	99.8432	0.617953	0.399469	0.0033783	0.0613432	51.7901	90.1646	47.9272	147.115	145.448	116.615
1001	ENSG00000211938.2	IGHV3-7	9.12729	-0.50179	1.01236	0.00339637	0.0616098	0	2.34194	51.4774	0	0.944468	0
1002	ENSG00000149212.11	SESN3	628.668	-0.750789	0.592545	0.00341719	0.0619255	457.479	420.378	1972.12	317.886	266.34	337.813
1003	ENSG00000142910.15	TINAGL1	1353.51	0.577145	0.354317	0.0034324	0.0620155	992.644	1160.43	557.375	1725.45	2202.5	1482.67
1004	ENSG00000149357.9	LAMTOR1	1880.71	-0.414898	0.192531	0.00342937	0.0620155	2298.91	2112.43	2381.27	1400.91	1450.7	1640.01
1005	ENSG00000257176.2	AC009318.1	22.1037	0.749237	0.590812	0.00343068	0.0620155	8.63169	14.0516	9.76295	34.7456	32.1119	33.3185
1006	ENSG00000244560.7	AC004890.2	135.843	0.693482	0.500083	0.00343769	0.0620493	64.7376	124.123	39.0518	194.428	245.562	147.157
1007	ENSG00000214401.4	KANSL1-AS1	142.987	-0.775671	0.648221	0.00344144	0.0620553	471.866	112.413	82.5413	65.0557	54.7792	71.2646
1008	ENSG00000260329.1	AC007541.1	79.9167	-0.610396	0.392895	0.00344595	0.062075	135.23	91.3356	100.292	54.7059	37.7787	60.1584
1009	ENSG00000143507.17	DUSP10	692.102	-0.442572	0.217254	0.00345812	0.0622325	907.766	881.74	755.297	509.356	500.568	597.882
1010	ENSG00000272391.5	POM121C	1051.51	0.488686	0.261546	0.00346268	0.0622529	916.397	823.191	591.102	1210.18	1473.37	1294.79
1011	ENSG00000226824.6	AC006001.2	56.5998	0.623644	0.409529	0.003468	0.0622867	28.7723	35.1291	41.7144	66.5342	88.78	78.6687
1012	ENSG00000088538.12	DOCK3	159.618	0.543487	0.318533	0.00347299	0.0623148	93.5099	132.32	106.505	225.477	234.228	165.667
1013	ENSG00000135094.10	SDS	11.7544	-0.667718	1.04253	0.0034836	0.0624434	4.31584	2.34194	60.3528	0.739269	0	2.77654
1014	ENSG00000282458.1	WASH5P	29.3181	0.794962	0.715072	0.00349918	0.0626609	20.1406	3.51291	11.538	62.8379	52.8902	24.9889
1015	ENSG00000183793.13	NPIPA5	156.131	0.782216	0.674393	0.00350492	0.0627019	8.63169	107.729	82.5413	227.695	288.063	222.123
1016	ENSG00000115128.6	SF3B6	829.445	-0.527452	0.302955	0.00353923	0.062984	1018.54	763.472	1436.04	595.112	560.07	603.435
1017	ENSG00000138085.16	ATRAID	2453.09	-0.456299	0.231204	0.00353887	0.062984	3523.17	2574.96	3004.32	1798.64	1691.54	2125.91
1018	ENSG00000250994.1	AC005355.1	71.229	0.741361	0.584816	0.00353227	0.062984	43.1584	52.6936	10.6505	109.412	114.281	97.179
1019	ENSG00000107789.15	MINPP1	196.566	-0.487011	0.261078	0.00353035	0.062984	220.108	258.784	264.487	153.029	127.503	155.486
1020	ENSG00000110536.13	PTPMT1	224.533	-0.524822	0.300222	0.00354151	0.062984	349.583	270.494	250.286	153.029	132.226	191.581
1021	ENSG00000259446.5	AC055874.1	7.37464	-0.7318	1.00948	0.00354046	0.062984	4.31584	19.9065	16.8633	2.21781	0.944468	0
1022	ENSG00000264188.1	AC106037.1	17.2106	0.796657	0.738448	0.0035613	0.063274	1.43861	10.5387	7.10032	31.7886	28.334	24.0634
1023	ENSG00000172828.12	CES3	1329.98	0.67454	0.480099	0.00357087	0.063382	919.275	1089	280.463	1805.3	1917.27	1968.57
1024	ENSG00000275464.4	FP565260.1	113.284	0.679116	0.487282	0.00358453	0.0635624	83.4396	83.1388	27.5138	144.157	181.338	160.114
1025	ENSG00000133874.1	RNF122	919.802	-0.465722	0.241285	0.00360588	0.0636922	1215.63	932.091	1286.93	637.25	662.072	784.836
1026	ENSG00000108100.17	CCNY	1978.21	-0.482562	0.257818	0.00359921	0.0636922	2523.33	1892.29	3050.48	1424.57	1396.87	1581.7
1027	ENSG00000130595.18	TNNT3	253983	0.497083	0.272491	0.00359733	0.0636922	244134	168651	143650	312491	348707	306264
1028	ENSG00000142303.13	ADAMTS10	271.145	0.605469	0.392366	0.00360475	0.0636922	96.3872	223.655	198.809	354.11	442.011	311.898
1029	ENSG00000003756.16	RBM5	3410.81	0.564716	0.34571	0.00362558	0.063978	2601.01	2922.74	1377.46	5149.01	4606.17	3808.49
1030	ENSG00000139651.10	ZNF740	722.355	0.459043	0.235213	0.00363227	0.0640337	592.709	611.246	444.658	941.829	831.132	912.557
1031	ENSG00000250327.1	RPSAP70	20.2897	-0.789382	0.726233	0.00364075	0.0641209	47.4743	11.7097	39.0518	6.65342	9.44468	7.40411
1032	ENSG00000197114.11	ZGPAT	144.495	0.50735	0.284116	0.00365037	0.0642281	97.8258	121.781	93.1918	174.468	196.449	183.252
1033	ENSG00000083720.12	OXCT1	1294.34	-0.740171	0.59782	0.00370616	0.0646417	517.901	3783.4	1584.26	595.851	555.347	729.305
1034	ENSG00000214765.8	SEPT7P2	435.148	0.591883	0.379083	0.00369626	0.0646417	267.582	401.642	179.283	707.481	590.293	464.608
1035	ENSG00000215126.10	CBWD6	37.9973	0.670295	0.480349	0.00369778	0.0646417	25.8951	22.2484	17.7508	65.795	48.1679	48.1267
1036	ENSG00000238266.2	LINC00707	20.995	0.754291	0.626189	0.00368321	0.0646417	7.19307	8.19678	13.3131	34.7456	25.5006	37.0206
1037	ENSG00000221184.1	AL513534.1	22.6438	0.758898	0.639495	0.00370327	0.0646417	15.8248	9.36775	6.21278	43.6169	34.0009	26.8399
1038	ENSG00000178429.9	RPS3AP5	18.2471	-0.762183	0.646592	0.00369361	0.0646417	38.8426	22.2484	23.9636	6.65342	9.44468	8.32963
1039	ENSG00000149743.13	TRPT1	1933.31	-0.478512	0.255229	0.0036866	0.0646417	2716.1	1865.35	2701.67	1244.93	1568.76	1503.04
1040	ENSG00000094796.4	KRT31	241.723	-0.672043	0.482202	0.00368462	0.0646417	145.3	375.881	513.886	145.636	153.948	115.689
1041	ENSG00000076928.17	ARHGEF1	790.711	0.496148	0.273586	0.00370888	0.0646417	490.568	675.649	564.476	968.443	1232.53	812.601
1042	ENSG00000124151.18	NCOA3	2117.14	0.613531	0.40572	0.00370947	0.0646417	2179.5	951.998	868.015	3209.91	2700.23	2793.2
1043	ENSG00000183617.4	MRPL54	586.275	-0.457271	0.234863	0.00372498	0.0648496	784.045	605.391	789.911	422.862	420.288	495.15
1044	ENSG00000176771.16	NCKAP5	17.0001	-0.765276	0.662575	0.00375061	0.0652334	18.702	36.3	24.8511	8.13196	6.61128	7.40411
1045	ENSG00000137364.4	TPMT	884.08	-0.409333	0.191678	0.00378503	0.0657221	1037.24	1037.48	1112.98	745.923	654.516	716.348
1046	ENSG00000136810.12	TXN	924.493	-0.625012	0.422928	0.0037862	0.0657221	945.17	774.011	2116.78	567.759	518.513	624.722
1047	ENSG00000129167.9	TPH1	21.8623	0.751489	0.631355	0.00378957	0.0657221	5.75446	10.5387	13.3131	43.6169	28.334	29.6165
1048	ENSG00000228594.3	FNDC10	30.0065	-0.784555	0.864356	0.00379567	0.0657651	4.31584	85.4807	65.678	13.3068	7.55575	3.70206
1049	ENSG00000132386.10	SERPINF1	10820.4	-0.463936	0.242665	0.0038111	0.0659694	13966.1	10378.3	16077.8	7715.01	8109.2	8675.77
1050	ENSG00000204248.10	COL11A2	199.681	0.621236	0.420241	0.00384557	0.0663807	102.142	194.381	74.5534	268.355	305.063	253.591
1051	ENSG00000178809.11	TRIM73	8.40237	0.756867	0.936717	0.00384583	0.0663807	1.43861	0	3.55016	15.5247	14.167	15.7337
1052	ENSG00000165629.19	ATP5F1C	8372.97	-0.470453	0.249629	0.0038415	0.0663807	13258.3	9187.42	8973.92	6631.24	5616.75	6570.23
1053	ENSG00000180817.11	PPA1	2582.33	-0.426464	0.207592	0.00385598	0.0664928	2857.09	3359.51	3201.36	1959.06	1811.49	2305.46
1054	ENSG00000100151.15	PICK1	979.855	0.48771	0.268046	0.00388947	0.0670066	822.887	812.653	525.424	1133.3	1332.64	1252.22
1055	ENSG00000143320.8	CRABP2	189.675	-0.78183	0.777736	0.00389602	0.0670558	48.9129	118.268	775.71	79.8411	73.6685	41.6481
1056	ENSG00000129204.16	USP6	2274.52	0.734611	0.604789	0.00390934	0.0672214	1054.5	1941.47	269.812	4159.87	4067.82	2153.67
1057	ENSG00000203761.5	MSTO2P	68.233	0.675995	0.499942	0.00391857	0.0673164	23.0178	57.3775	33.7265	108.673	120.892	65.7115
1058	ENSG00000162994.15	CLHC1	59.8615	0.622287	0.425124	0.00394262	0.0676016	35.9654	45.6678	29.2888	99.8013	64.2238	84.2218
1059	ENSG00000096060.14	FKBP5	13885.9	0.71575	0.569076	0.00394253	0.0676016	11831.2	7522.31	1725.38	20915.4	19902.8	21418.3
1060	ENSG00000171316.11	CHD7	1008.63	0.451326	0.232406	0.00396051	0.0677804	841.589	803.285	666.543	1133.3	1148.47	1458.61
1061	ENSG00000161277.10	THAP8	226.198	-0.464939	0.245863	0.00395768	0.0677804	303.548	297.426	245.849	163.378	180.393	166.593
1062	ENSG00000184408.9	KCND2	27.1452	-0.772928	0.739877	0.00397869	0.0680273	17.2634	32.7871	82.5413	16.2639	6.61128	7.40411
1063	ENSG00000153914.15	SREK1	1630.22	0.407763	0.192525	0.00399873	0.0682415	1319.21	1408.68	1175.99	2072.17	1915.38	1889.9
1064	ENSG00000138175.8	ARL3	324.6	-0.436613	0.218714	0.00399666	0.0682415	371.163	393.446	427.795	259.483	258.784	236.932
1065	ENSG00000123130.16	ACOT9	1425.18	0.432745	0.215212	0.0040084	0.0683423	945.17	1120.62	1260.31	1845.95	1613.15	1765.88
1066	ENSG00000107719.8	PALD1	427.325	0.465682	0.247483	0.00401596	0.0684069	270.46	366.513	325.727	507.139	607.293	486.82
1067	ENSG00000177614.10	PGBD5	181.013	-0.6353	0.445513	0.00401991	0.0684101	133.791	345.436	280.463	89.4516	92.5579	144.38
1068	ENSG00000155011.8	DKK2	137.566	-0.726845	0.59904	0.00403226	0.0684918	63.299	179.158	383.418	79.8411	60.446	59.2329
1069	ENSG00000164109.13	MAD2L1	65.014	-0.624903	0.431821	0.00403065	0.0684918	79.1238	73.7711	118.043	47.3132	28.334	43.4992
1070	ENSG00000268499.1	AC011479.2	7.90193	0.735624	0.943025	0.00403738	0.0685148	2.87723	1.17097	0.887541	19.9603	15.1115	7.40411
1071	ENSG00000175161.13	CADM2	525.975	-0.519636	0.305144	0.0040433	0.0685511	785.483	502.346	753.522	368.156	295.619	450.725
1072	ENSG00000214578.5	HMGN2P15	15.3487	0.765613	0.718712	0.00404716	0.0685525	4.31584	8.19678	5.32524	27.353	31.1674	15.7337
1073	ENSG00000215788.10	TNFRSF25	139.998	0.636483	0.448561	0.00405546	0.0685823	58.9832	129.978	62.1278	209.213	241.784	137.902
1074	ENSG00000267801.1	AC087289.6	84.1402	-0.729806	0.60789	0.00405647	0.0685823	51.7901	97.1904	235.198	27.353	37.7787	55.5309
1075	ENSG00000129467.13	ADCY4	522.672	0.653845	0.47382	0.00406672	0.0686594	287.723	476.584	143.782	793.236	930.301	504.405
1076	ENSG00000102575.11	ACP5	58.4561	-0.751853	0.906811	0.00406859	0.0686594	8.63169	24.5904	276.913	13.3068	22.6672	4.62757
1077	ENSG00000144893.12	MED12L	24.1865	-0.761942	0.872358	0.00408427	0.06886	4.31584	30.4452	91.4167	9.6105	3.77787	5.55309
1078	ENSG00000265408.1	AC009084.1	30.4201	0.722128	0.594779	0.0041006	0.0690711	20.1406	18.7355	6.21278	42.1383	44.39	50.9033
1079	ENSG00000101665.9	SMAD7	795.527	0.536919	0.32606	0.00411349	0.069224	585.516	708.436	355.016	907.822	1187.2	1029.17
1080	ENSG00000242110.7	AMACR	121.896	-0.711729	0.575768	0.00413452	0.0695135	323.688	66.7452	157.982	43.6169	71.7796	67.5625
1081	ENSG00000251443.1	LINC02160	10.1121	-0.647064	1.00021	0.00415216	0.0695991	2.87723	48.0097	6.21278	0.739269	2.8334	0
1082	ENSG00000123119.11	NECAB1	6.30244	-0.603842	1.00704	0.00414421	0.0695991	1.43861	18.7355	15.9757	0.739269	0	0.925514
1083	ENSG00000212124.2	TAS2R19	12.1208	0.767199	0.790885	0.00415141	0.0695991	1.43861	5.85485	4.4377	27.353	16.056	17.5848
1084	ENSG00000141068.14	KSR1	2266.67	0.477833	0.262134	0.00415494	0.0695991	1686.06	2065.59	1282.5	2909.02	3141.3	2515.55
1085	ENSG00000143457.10	GOLPH3L	471.442	-0.457589	0.241379	0.00415887	0.0696008	709.237	549.184	500.573	355.588	347.564	366.504
1086	ENSG00000246523.7	AP001528.1	30.3121	-0.673961	0.509627	0.00416373	0.0696178	40.2812	55.0355	36.3892	15.5247	19.8338	14.8082
1087	ENSG00000143502.14	SUSD4	64.5547	-0.764215	0.75216	0.00416849	0.0696333	21.5792	66.7452	228.985	25.8744	32.1119	12.0317
1088	ENSG00000162670.10	BRINP3	7.94181	-0.6329	1.00119	0.0041923	0.0699668	17.2634	1.17097	26.6262	0.739269	0	1.85103
1089	ENSG00000140264.19	SERF2	7469.57	-0.493639	0.280058	0.0042211	0.0703827	7775.71	8316.22	12449.5	4754.98	5127.52	6393.45
1090	ENSG00000165996.13	HACD1	1124.35	-0.589161	0.39185	0.00422926	0.070454	855.976	1420.39	2306.72	636.511	709.296	817.229
1091	ENSG00000117399.13	CDC20	12.3426	-0.696001	0.966217	0.00423629	0.0705065	1.43861	10.5387	55.9151	1.47854	2.8334	1.85103
1092	ENSG00000106484.15	MEST	339.156	-0.737076	0.648085	0.00425322	0.0707235	140.984	282.204	1160.02	136.765	153.004	161.965
1093	ENSG00000143494.15	VASH2	123.032	-0.758465	0.742488	0.00425778	0.0707344	40.2812	85.4807	476.609	56.1845	48.1679	31.4675
1094	ENSG00000154813.9	DPH3	1318.32	-0.469895	0.255657	0.00427256	0.0707856	2062.97	1359.5	1539	1017.23	859.466	1071.75
1095	ENSG00000149292.16	TTC12	137.762	0.479527	0.265777	0.00427155	0.0707856	102.142	108.9	94.0793	173.728	170.949	176.773
1096	ENSG00000101132.9	PFDN4	619.514	-0.498291	0.285992	0.00427084	0.0707856	841.589	562.065	971.857	487.178	422.177	432.215
1097	ENSG00000181061.13	HIGD1A	2243.11	-0.42296	0.209364	0.00429594	0.0710131	2815.37	2784.56	2582.74	2049.25	1541.37	1685.36
1098	ENSG00000148481.13	MINDY3	416.23	-0.522255	0.313263	0.00429802	0.0710131	628.674	368.855	624.829	300.883	246.506	327.632
1099	ENSG00000230330.1	HMGN2P3	33.8002	0.697131	0.55862	0.00429656	0.0710131	12.9475	25.7613	13.3131	34.7456	63.2794	52.7543
1100	ENSG00000144136.10	SLC20A1	694.967	0.505914	0.295485	0.00433024	0.071322	562.498	434.43	493.473	1066.77	987.914	624.722
1101	ENSG00000198780.11	FAM169A	8.30373	-0.547869	0.992602	0.00433243	0.071322	1.43861	2.34194	44.377	0.739269	0	0.925514
1102	ENSG00000087053.18	MTMR2	477.458	-0.47079	0.257464	0.00433041	0.071322	535.165	508.201	754.409	366.677	353.231	347.068
1103	ENSG00000174628.16	IQCK	159.602	-0.500096	0.289013	0.004329	0.071322	204.283	213.116	196.146	136.765	91.6134	115.689
1104	ENSG00000113240.12	CLK4	1483.05	0.449939	0.236172	0.0043428	0.0714281	1255.91	1235.37	899.079	2038.9	1717.04	1752
1105	ENSG00000134825.15	TMEM258	848.575	-0.488326	0.277074	0.00438456	0.0720496	1017.1	812.653	1404.98	598.069	643.183	615.467
1106	ENSG00000139547.7	RDH16	16.5713	0.730753	0.646269	0.0043889	0.0720558	5.75446	8.19678	7.98786	28.8315	26.4451	22.2123
1107	ENSG00000147697.8	GSDMC	591.38	0.700869	0.57351	0.00439977	0.0721388	330.881	489.465	71.0032	966.225	773.519	917.185
1108	ENSG00000167397.14	VKORC1	122.458	-0.645789	0.476589	0.00440191	0.0721388	112.212	121.781	288.451	85.0159	70.8351	56.4564
1109	ENSG00000128891.15	CCDC32	444.268	0.47463	0.262678	0.00440631	0.0721459	281.968	419.207	285.788	578.848	567.625	532.171
1110	ENSG00000128159.11	TUBGCP6	1903.09	0.568867	0.371649	0.00442046	0.0723123	1140.82	1860.67	748.197	2450.68	2959.02	2259.18
1111	ENSG00000227070.1	AC104170.1	36.5709	0.750449	0.761503	0.00444369	0.0726269	31.6495	2.34194	5.32524	54.7059	68.9462	56.4564
1112	ENSG00000198888.2	MT-ND1	424503	-0.521605	0.315956	0.00446799	0.0729584	785371	379739	491503	310011	281728	298663
1113	ENSG00000135414.9	GDF11	155.235	-0.698642	0.574266	0.00447293	0.0729735	79.1238	299.768	318.627	56.9237	55.7236	121.242
1114	ENSG00000106819.11	ASPN	526.045	-0.697285	0.572459	0.00448731	0.0731423	306.425	535.133	1521.24	354.849	272.951	165.667
1115	ENSG00000185527.11	AC139530.1	8.37413	-0.660754	0.969234	0.00450293	0.0733312	28.7723	3.51291	14.2006	0	2.8334	0.925514
1116	ENSG00000256128.5	LINC00944	11.2261	-0.713033	0.915185	0.00450918	0.0733672	4.31584	14.0516	41.7144	0.739269	2.8334	3.70206
1117	ENSG00000132475.10	H3F3B	7208.53	0.410236	0.20006	0.00453289	0.0736869	6128.5	4894.65	6126.69	8994.69	9011.17	8095.47
1118	ENSG00000163634.11	THOC7	1487.24	-0.419295	0.20861	0.00454561	0.0737701	1937.81	1635.84	1845.2	1239.02	1010.58	1255
1119	ENSG00000111684.10	LPCAT3	1573.13	0.584945	0.39575	0.00454614	0.0737701	896.257	556.21	1560.3	2297.65	2242.17	1886.2
1120	ENSG00000196557.12	CACNA1H	246.923	0.522209	0.318435	0.00455632	0.0738693	212.915	169.791	134.906	276.487	404.232	283.207
1121	ENSG00000111341.9	MGP	1603.31	-0.72737	0.659521	0.00456978	0.0740215	612.85	1257.62	5666.95	879.73	714.018	488.672
1122	ENSG00000256940.1	AP001453.2	35.4723	-0.740802	0.733981	0.00459657	0.0743876	27.3337	22.2484	123.368	8.13196	14.167	17.5848
1123	ENSG00000259884.1	AC025259.3	6.01928	0.626011	0.978115	0.00460058	0.0743876	0	1.17097	0.887541	16.2639	10.3891	7.40411
1124	ENSG00000151366.12	NDUFC2	1626.18	-0.462014	0.252239	0.00460759	0.0744347	2349.26	1497.67	2254.35	1245.67	1202.31	1207.8
1125	ENSG00000170145.4	SIK2	2568.9	0.511306	0.307125	0.00462618	0.0746022	1270.3	2363.02	1809.7	3780.62	3503.03	2686.77
1126	ENSG00000214708.4	AC116407.1	137.324	0.583609	0.396193	0.00462215	0.0746022	94.9485	50.3517	117.155	161.161	209.672	190.656
1127	ENSG00000110852.4	CLEC2B	365.94	-0.664332	0.518515	0.00463976	0.0747548	267.582	357.146	972.744	272.79	164.337	161.039
1128	ENSG00000187288.10	CIDEC	91.1545	0.717785	0.640116	0.00466332	0.0747798	15.8248	25.7613	79.8786	173.728	184.171	67.5625
1129	ENSG00000138459.8	SLC35A5	267.685	-0.464709	0.255885	0.00466307	0.0747798	388.426	282.204	336.378	211.431	178.504	209.166
1130	ENSG00000285799.1	AL645929.3	15.6426	0.728789	0.677686	0.00464998	0.0747798	4.31584	7.02581	7.98786	29.5708	26.4451	18.5103
1131	ENSG00000173575.20	CHD2	4438.53	0.504255	0.299645	0.0046605	0.0747798	4203.63	3134.68	2146.96	6025.04	5942.59	5178.25
1132	ENSG00000109046.14	WSB1	2526.84	0.567344	0.376179	0.00466601	0.0747798	1083.28	2311.49	1560.3	4273.71	3629.59	2302.68
1133	ENSG00000154217.14	PITPNC1	215.622	0.517942	0.315344	0.0046522	0.0747798	176.95	161.594	115.38	303.1	318.286	218.421
1134	ENSG00000163728.10	TTC14	527.123	0.528346	0.328224	0.00468047	0.0748792	279.091	515.226	297.326	802.846	660.183	608.063
1135	ENSG00000157259.7	GATAD1	674.318	0.434069	0.224398	0.00467708	0.0748792	461.795	567.92	532.524	894.516	878.355	710.795
1136	ENSG00000164105.3	SAP30	91.658	-0.526524	0.326265	0.00469095	0.0749253	102.142	127.636	129.581	59.8808	56.6681	74.0411
1137	ENSG00000123096.11	SSPN	5662.65	-0.392196	0.185446	0.0046916	0.0749253	7298.09	6389.98	6583.78	4848.13	4182.1	4673.85
1138	ENSG00000139410.14	SDSL	42.1887	-0.717442	0.64368	0.00470129	0.0749483	27.3337	52.6936	116.268	11.089	19.8338	25.9144
1139	ENSG00000179314.14	WSCD1	1036.17	-0.510065	0.307093	0.00470125	0.0749483	1396.89	1710.79	913.279	628.379	730.074	837.59
1140	ENSG00000231628.1	AL133406.2	149.576	0.677225	0.547108	0.00471826	0.0751527	136.668	64.4033	34.6141	294.229	236.117	131.423
1141	ENSG00000117266.15	CDK18	218.904	-0.678431	0.550162	0.00472876	0.075254	97.8258	386.42	487.26	94.6264	147.337	99.9555
1142	ENSG00000156875.13	MFSD14A	33.9841	0.655176	0.507688	0.00474203	0.0753991	24.4564	21.0774	11.538	45.8347	51.9457	49.0523
1143	ENSG00000198625.12	MDM4	1598.63	0.454043	0.24581	0.00475335	0.075447	1078.96	1415.7	1126.29	2326.48	2012.66	1631.68
1144	ENSG00000272316.1	AL021368.2	92.8199	0.586405	0.403724	0.00475157	0.075447	67.6149	71.4291	38.1642	158.204	107.669	113.838
1145	ENSG00000124802.11	EEF1E1	120.734	-0.564754	0.375519	0.00476926	0.0756334	149.616	122.952	214.785	100.541	68.9462	67.5625
1146	ENSG00000142327.12	RNPEPL1	2452.11	-0.448326	0.240432	0.00480059	0.0760638	2654.24	3168.64	3301.65	1489.63	1907.83	2190.69
1147	ENSG00000164978.17	NUDT2	409.698	-0.486595	0.282154	0.00481171	0.0761735	372.601	587.826	604.415	289.793	282.396	321.153
1148	ENSG00000165716.10	DIPK1B	156.999	0.557129	0.366968	0.00481974	0.0762342	130.914	96.0195	85.2039	210.692	272.007	147.157
1149	ENSG00000175741.5	RWDD4P2	140.093	0.538646	0.343907	0.00482842	0.076305	126.598	80.7969	78.9911	218.824	153.948	181.401
1150	ENSG00000259318.1	AL356801.1	23.284	0.698001	0.602626	0.00484195	0.0764523	15.8248	8.19678	9.76295	40.6598	23.6117	41.6481
1151	ENSG00000165887.11	ANKRD2	18997.3	0.601415	0.427965	0.00485708	0.0765822	13295.7	16087.9	5640.32	20267.1	23160.2	35532.3
1152	ENSG00000240972.1	MIF	516.582	-0.632823	0.475657	0.00485861	0.0765822	470.427	422.72	1310.01	232.87	316.397	347.068
1153	ENSG00000004534.14	RBM6	1962	0.591905	0.414863	0.0048696	0.0766888	1142.26	1909.85	624.829	3007.35	2868.35	2219.38
1154	ENSG00000103642.11	LACTB	1596.43	-0.412858	0.206059	0.00489498	0.0770217	2091.75	1679.17	2029.81	1190.96	1203.25	1383.64
1155	ENSG00000230102.7	LINC02028	34.4043	0.683741	0.573144	0.00490273	0.0770556	27.3337	16.3936	8.87541	46.574	40.6121	66.637
1156	ENSG00000106399.11	RPA3	217.267	-0.519321	0.322038	0.00491103	0.0770556	220.108	242.391	386.968	148.593	144.504	161.039
1157	ENSG00000067167.7	TRAM1	1398.37	-0.476408	0.272324	0.00491392	0.0770556	1523.49	1474.25	2312.04	1171.74	937.857	970.864
1158	ENSG00000196116.7	TDRD7	336.771	-0.651321	0.509408	0.00491411	0.0770556	258.951	279.862	923.93	195.167	180.393	182.326
1159	ENSG00000100906.10	NFKBIA	1646.82	-0.543585	0.35211	0.00491983	0.0770788	3320.32	1665.12	1573.61	990.621	1102.19	1229.08
1160	ENSG00000120992.17	LYPLA1	2323.3	-0.481311	0.278085	0.00493103	0.0771876	3915.91	2449.67	2489.55	1907.31	1479.98	1697.39
1161	ENSG00000120314.18	WDR55	613.831	0.432412	0.225779	0.00494383	0.0772548	473.304	546.843	402.056	698.609	779.186	782.985
1162	ENSG00000107147.12	KCNT1	1522.65	0.657028	0.521229	0.0049425	0.0772548	657.447	1515.23	305.314	2056.65	2747.46	1853.8
1163	ENSG00000147789.15	ZNF7	744.739	0.473043	0.269292	0.00496216	0.0774745	632.99	622.956	391.405	961.789	965.246	894.047
1164	ENSG00000165810.16	BTNL9	1607.67	0.690333	0.595145	0.00498292	0.0777319	1038.68	1137.01	157.095	2679.85	2963.74	1669.63
1165	ENSG00000215908.10	CROCCP2	1201.8	0.504785	0.306274	0.00499581	0.077866	555.305	964.879	1030.43	1434.92	1789.77	1435.47
1166	ENSG00000100376.11	FAM118A	1876.97	0.666789	0.543504	0.00500281	0.0779082	789.799	1844.28	321.29	3042.09	3138.47	2125.91
1167	ENSG00000222112.1	RN7SKP16	17.0548	0.716325	0.700247	0.00505974	0.0784326	8.63169	4.68388	7.10032	40.6598	26.4451	14.8082
1168	ENSG00000138434.16	ITPRID2	3021.16	0.466643	0.263554	0.00505716	0.0784326	1988.17	2920.4	1812.36	4213.83	3690.98	3501.22
1169	ENSG00000106809.10	OGN	228.983	-0.714423	0.687113	0.00505332	0.0784326	64.7376	233.023	796.124	98.3228	60.446	121.242
1170	ENSG00000148484.17	RSU1	749.705	-0.390437	0.18685	0.00504661	0.0784326	883.309	932.091	868.902	579.587	630.905	603.435
1171	ENSG00000166483.10	WEE1	603.483	-0.530948	0.339092	0.00505013	0.0784326	502.076	782.207	1099.66	399.205	376.843	460.906
1172	ENSG00000204381.11	LAYN	107.426	-0.643875	0.503296	0.0050624	0.0784326	61.8604	190.868	212.122	63.5771	68.0017	48.1267
1173	ENSG00000205133.11	TRIQK	93.0251	-0.627795	0.476297	0.00507338	0.0785358	83.4396	98.3614	214.785	61.3593	58.557	41.6481
1174	ENSG00000065526.10	SPEN	2461.65	0.586665	0.413885	0.00508208	0.0785366	1878.83	2056.22	686.069	3269.05	3755.21	3124.54
1175	ENSG00000267640.6	AC016582.3	22.5315	-0.692485	0.609587	0.00508101	0.0785366	20.1406	46.8388	36.3892	14.0461	9.44468	8.32963
1176	ENSG00000167996.15	FTH1	44045.7	-0.453876	0.250012	0.00508893	0.0785655	64685.9	44930.1	55231.6	28206.8	31472.5	39747.1
1177	ENSG00000197728.11	RPS26	509.752	0.457992	0.254528	0.00509261	0.0785655	402.812	296.255	445.545	589.937	623.349	700.614
1178	ENSG00000188643.10	S100A16	792.065	-0.648526	0.513628	0.0051019	0.078642	660.324	579.63	2209.09	439.865	506.235	357.248
1179	ENSG00000131504.16	DIAPH1	4371.91	0.510115	0.315006	0.00512625	0.0788277	2508.94	4449.68	2241.04	5674.63	5819.81	5537.35
1180	ENSG00000251867.4	AC009812.1	120.544	0.483551	0.283591	0.00512108	0.0788277	84.8782	83.1388	94.0793	144.897	171.893	144.38
1181	ENSG00000185513.16	L3MBTL1	377.709	0.612196	0.453429	0.00512888	0.0788277	165.441	380.565	128.693	562.584	635.627	393.344
1182	ENSG00000198618.5	PPIAP22	87.5251	0.59868	0.433021	0.00513469	0.0788277	54.6673	36.3	69.2282	167.814	92.5579	104.583
1183	ENSG00000241990.5	PRR34-AS1	388.498	-0.508299	0.312987	0.00513565	0.0788277	540.919	407.497	562.701	195.167	275.785	348.919
1184	ENSG00000246560.2	UBE2D3-AS1	127.4	-0.493721	0.295797	0.0051448	0.0789014	182.704	169.791	138.456	85.7552	83.1132	104.583
1185	ENSG00000196220.15	SRGAP3	179.095	0.465553	0.263871	0.00516657	0.0791107	153.932	129.978	115.38	226.216	239.895	209.166
1186	ENSG00000244480.1	AC005154.2	45.4	0.687226	0.60283	0.00516716	0.0791107	14.3861	40.9839	9.76295	69.4913	85.9466	51.8288
1187	ENSG00000175592.8	FOSL1	19.2699	-0.675168	0.895059	0.00520287	0.0795904	7.19307	4.68388	91.4167	2.95708	5.66681	3.70206
1188	ENSG00000042317.16	AL049834.1	167.609	-0.452135	0.249752	0.00521602	0.079709	197.09	206.091	223.66	129.372	116.17	133.274
1189	ENSG00000130307.11	USHBP1	189.054	0.615746	0.46238	0.00521941	0.079709	161.125	124.123	49.7023	262.441	329.619	207.315
1190	ENSG00000113448.18	PDE4D	4940.49	0.464202	0.263163	0.0052244	0.0797181	4340.3	3795.11	2866.76	7329.11	6227.82	5083.85
1191	ENSG00000214223.4	HNRNPA1P10	16.336	0.709734	0.701755	0.00523059	0.0797456	1.43861	9.36775	7.98786	22.1781	29.2785	27.7654
1192	ENSG00000162433.14	AK4	134.832	-0.693773	0.629836	0.00524062	0.0797646	48.9129	180.329	395.843	82.0589	48.1679	53.6798
1193	ENSG00000170325.14	PRDM10	471.62	0.563354	0.385656	0.00523705	0.0797646	335.197	420.378	161.532	714.873	651.683	546.053
1194	ENSG00000158321.16	AUTS2	811.526	0.489462	0.292448	0.00524619	0.0797825	431.584	769.327	549.388	1017.23	1188.14	913.483
1195	ENSG00000186073.12	C15orf41	329.271	-0.49865	0.30362	0.00526236	0.0798946	476.181	501.175	297.326	269.094	212.505	219.347
1196	ENSG00000166432.14	ZMAT1	210.681	0.487072	0.289897	0.00526209	0.0798946	126.598	170.961	157.982	329.714	247.451	231.379
1197	ENSG00000142676.14	RPL11	9930.9	-0.489241	0.292524	0.00526703	0.0798988	10907.6	9546.91	17704.7	6932.87	6864.39	7629.01
1198	ENSG00000239883.8	PARGP1	71.8089	0.582111	0.413025	0.00527473	0.0799488	43.1584	57.3775	34.6141	75.4054	93.5023	126.795
1199	ENSG00000166796.11	LDHC	11.7417	-0.589827	0.951391	0.00528272	0.080003	2.87723	1.17097	62.1278	1.47854	0.944468	1.85103
1200	ENSG00000197253.13	TPSB2	164.4	-0.710316	0.738931	0.00528822	0.0800195	53.2287	91.3356	663.88	70.9698	73.6685	33.3185
1201	ENSG00000249889.1	ALG1L11P	6.90071	0.620164	0.938793	0.00529758	0.0800944	0	0	2.66262	16.2639	13.2226	9.25514
1202	ENSG00000178974.9	FBXO34	1677.51	0.466651	0.267116	0.00531129	0.080235	1634.27	1138.18	949.668	2146.84	2067.44	2128.68
1203	ENSG00000182013.17	PNMA8A	79.3823	-0.708501	0.76694	0.0053197	0.0802952	20.1406	46.8388	329.278	22.9173	33.0564	24.0634
1204	ENSG00000124193.14	SRSF6	2793.45	0.430801	0.228503	0.0053395	0.0805271	2065.85	2389.95	2004.07	4069.68	3395.36	2835.78
1205	ENSG00000116560.10	SFPQ	4456.67	0.433562	0.231512	0.00535103	0.080552	3754.78	3687.38	2831.25	6168.46	5670.59	4627.57
1206	ENSG00000227403.1	LINC01806	9.67718	0.696236	0.828943	0.0053589	0.080552	4.31584	1.17097	2.66262	13.3068	25.5006	11.1062
1207	ENSG00000104957.13	CCDC130	619.903	0.501475	0.308651	0.005357	0.080552	386.987	594.852	332.828	717.83	953.913	733.007
1208	ENSG00000142185.16	TRPM2	57.2676	-0.643556	0.516874	0.00535579	0.080552	128.037	38.642	83.4288	31.7886	31.1674	30.542
1209	ENSG00000235847.2	LDHAP7	8.50641	-0.668963	0.887012	0.00537658	0.0806861	20.1406	16.3936	8.87541	0	3.77787	1.85103
1210	ENSG00000230076.1	RPL10P6	6.82229	-0.600666	0.943255	0.00537671	0.0806861	20.1406	8.19678	9.76295	0	2.8334	0
1211	ENSG00000138642.14	HERC6	420.599	-0.703828	0.709167	0.00540363	0.0809564	113.651	266.981	1656.15	179.642	179.449	127.721
1212	ENSG00000066735.14	KIF26A	244.451	0.540376	0.358675	0.00539951	0.0809564	185.581	194.381	110.943	268.355	432.566	274.878
1213	ENSG00000166822.12	TMEM170A	130.164	-0.470161	0.272481	0.00540887	0.0809681	178.388	165.107	150.882	104.237	94.4468	87.9239
1214	ENSG00000134970.13	TMED7	1159.78	-0.41513	0.213307	0.00541352	0.0809708	1382.51	1237.71	1610.89	1000.97	854.744	871.834
1215	ENSG00000126091.20	ST3GAL3	268.059	-0.507653	0.317576	0.00543382	0.0812077	441.655	360.658	244.074	215.867	182.282	163.816
1216	ENSG00000137628.16	DDX60	282.779	-0.697506	0.67907	0.00546612	0.0816232	145.3	126.465	1075.7	132.329	107.669	109.211
1217	ENSG00000279066.1	HEXD-IT1	31.0488	0.627726	0.494284	0.00550558	0.0821449	15.8248	18.7355	17.7508	38.442	56.6681	38.8716
1218	ENSG00000189266.12	PNRC2	2064.15	0.402502	0.202033	0.00553135	0.0824198	1686.06	1430.92	1799.93	2719.03	2404.62	2344.33
1219	ENSG00000179967.11	PPP1R14BP3	47.2986	-0.654068	0.548091	0.00553308	0.0824198	67.6149	43.3259	98.517	12.5676	34.0009	27.7654
1220	ENSG00000119326.14	CTNNAL1	884.262	-0.476343	0.281543	0.00553964	0.0824498	798.431	1160.43	1413.85	710.438	590.293	632.126
1221	ENSG00000139190.16	VAMP1	364.721	0.641687	0.523208	0.00555496	0.0826102	93.5099	365.342	132.244	628.379	637.516	331.334
1222	ENSG00000239779.6	WBP1	328.482	0.480352	0.286595	0.00556134	0.0826373	185.581	314.991	213.01	411.773	442.011	403.524
1223	ENSG00000270681.1	AC095055.1	55.4675	0.648439	0.537795	0.0055666	0.0826478	38.8426	12.8807	36.3892	114.587	72.724	57.3819
1224	ENSG00000100941.8	PNN	2160.18	0.575522	0.413653	0.0056345	0.0835876	1135.07	2208.45	716.245	3320.8	3027.96	2552.57
1225	ENSG00000196666.4	FAM180B	50.2	-0.665618	0.583473	0.00564395	0.0836045	28.7723	66.7452	131.356	26.6137	25.5006	22.2123
1226	ENSG00000166435.15	XRRA1	292.971	0.538904	0.362097	0.00564485	0.0836045	231.617	245.904	109.167	391.073	361.731	418.332
1227	ENSG00000076716.8	GPC4	1671.7	-0.579176	0.419569	0.00564976	0.083609	1524.93	1432.1	3953.99	972.878	1063.47	1082.85
1228	ENSG00000116990.10	MYCL	48.8191	-0.677822	0.836719	0.00566468	0.0837616	7.19307	19.9065	227.21	9.6105	15.1115	13.8827
1229	ENSG00000197599.12	CCDC154	61.8231	0.684748	0.650005	0.00567206	0.0838024	7.19307	57.3775	15.9757	105.715	117.114	67.5625
1230	ENSG00000087502.17	ERGIC2	999.29	-0.444867	0.247444	0.0056784	0.083828	1191.17	1043.33	1494.62	796.193	634.683	835.739
1231	ENSG00000138646.8	HERC5	106.153	-0.692573	0.764246	0.00569303	0.0839666	30.2109	55.0355	445.545	45.0954	43.4455	17.5848
1232	ENSG00000198938.2	MT-CO3	498984	-0.492226	0.303041	0.00569704	0.0839666	788733	399481	740093	354800	340275	370522
1233	ENSG00000256053.7	APOPT1	1646.31	-0.448774	0.252161	0.00570917	0.0840089	2480.17	1560.9	2122.11	1205.01	1138.08	1371.61
1234	ENSG00000184602.5	SNN	3201.9	0.417015	0.218022	0.00570492	0.0840089	2378.03	2991.83	2128.32	3804.28	4170.77	3738.15
1235	ENSG00000146067.15	FAM193B	1165.32	0.469194	0.275901	0.00573255	0.0842847	792.677	1067.92	702.932	1354.34	1819.05	1255
1236	ENSG00000271344.1	AC018638.6	16.6131	-0.691881	0.745961	0.0057379	0.0842951	10.0703	45.6678	26.6262	8.87123	5.66681	2.77654
1237	ENSG00000162543.5	UBXN10	16.6094	-0.681268	0.646868	0.00575797	0.0845216	15.8248	32.7871	29.2888	9.6105	5.66681	6.4786
1238	ENSG00000058799.14	YIPF1	443.528	-0.443429	0.246868	0.00576509	0.0845578	602.779	428.575	623.053	345.978	321.119	339.664
1239	ENSG00000109475.16	RPL34	5040.25	-0.496372	0.309391	0.00577165	0.0845856	6187.48	4377.08	8985.46	3924.78	3195.14	3571.56
1240	ENSG00000166340.16	TPP1	1222.76	-0.448258	0.252548	0.00578896	0.0847054	1309.14	1502.35	1766.21	1114.82	892.522	751.518
1241	ENSG00000281344.1	HELLPAR	17.1707	-0.687883	0.770591	0.00578915	0.0847054	30.2109	7.02581	48.8147	2.95708	6.61128	7.40411
1242	ENSG00000174227.15	PIGG	676.668	0.500594	0.315484	0.00581921	0.0850766	428.707	660.427	337.265	915.954	963.358	754.294
1243	ENSG00000271122.1	AC018647.2	378.071	-0.48802	0.300218	0.00584477	0.0853347	624.359	492.978	341.703	263.919	247.451	298.016
1244	ENSG00000258711.2	AL358334.2	6.00018	-0.592557	0.922405	0.00584743	0.0853347	17.2634	11.7097	4.4377	0.739269	0	1.85103
1245	ENSG00000119688.20	ABCD4	841.158	0.510812	0.329099	0.00585096	0.0853347	484.813	833.73	427.795	1210.92	1192.86	896.823
1246	ENSG00000171848.14	RRM2	10.0212	-0.463538	0.92158	0.00585883	0.0853744	0	2.34194	55.9151	0	0.944468	0.925514
1247	ENSG00000119862.12	LGALSL	2280.7	-0.505715	0.322832	0.0058674	0.0853744	3231.13	3889.96	1796.38	1729.89	1534.76	1502.11
1248	ENSG00000148842.17	CNNM2	111.459	0.493993	0.308027	0.00586943	0.0853744	89.1941	85.4807	63.0154	150.811	129.392	150.859
1249	ENSG00000185163.9	DDX51	582.09	0.457429	0.264051	0.00587249	0.0853744	468.988	508.201	321.29	723.005	804.687	666.37
1250	ENSG00000164306.10	PRIMPOL	205.605	-0.428273	0.231868	0.00590726	0.0855658	257.512	245.904	255.612	152.289	150.17	172.146
1251	ENSG00000157021.9	FAM92A1P1	8.04612	-0.657261	0.854668	0.00590021	0.0855658	12.9475	12.8807	16.8633	3.69635	1.88894	0
1252	ENSG00000262410.1	AC024361.1	27.2438	0.680358	0.667707	0.00591201	0.0855658	2.87723	17.5645	13.3131	58.4023	48.1679	23.1379
1253	ENSG00000182944.17	EWSR1	5373.06	0.38919	0.192479	0.00590617	0.0855658	4692.76	4425.09	3835.95	6884.07	6479.05	5921.44
1254	ENSG00000273145.1	BX537318.1	36.0874	-0.601559	0.463995	0.00591254	0.0855658	41.7198	56.2065	55.0275	24.3959	15.1115	24.0634
1255	ENSG00000123131.12	PRDX4	586.926	-0.539969	0.369465	0.00591393	0.0855658	690.535	481.268	1185.75	439.126	378.732	346.142
1256	ENSG00000109099.14	PMP22	2726.8	0.541026	0.371083	0.00592038	0.085591	1231.45	1803.29	2359.97	4684.75	4052.71	2228.64
1257	ENSG00000249669.9	CARMN	480.309	0.504837	0.322952	0.00593864	0.0857866	384.11	399.3	221.885	706.002	680.962	489.597
1258	ENSG00000105369.9	CD79A	36.235	-0.637967	0.880115	0.00594377	0.0857924	11.5089	2.34194	181.058	6.65342	5.66681	10.1807
1259	ENSG00000162664.16	ZNF326	511.846	0.409732	0.213064	0.00597045	0.0859044	391.303	434.43	380.755	698.609	591.237	574.744
1260	ENSG00000131507.10	NDFIP1	3220.26	-0.401836	0.205117	0.00596685	0.0859044	3799.38	3408.69	4458.12	2763.39	2521.73	2370.24
1261	ENSG00000204899.5	MZT1	572.122	-0.435241	0.240044	0.00596264	0.0859044	766.781	572.604	784.586	491.614	410.844	406.301
1262	ENSG00000266967.6	AARSD1	160.768	0.546536	0.379959	0.00596883	0.0859044	122.282	117.097	76.3285	255.048	255.951	137.902
1263	ENSG00000121644.18	DESI2	1459.35	-0.42387	0.228255	0.00601601	0.0863555	2169.43	1539.82	1665.03	1118.51	1035.14	1228.16
1264	ENSG00000157827.19	FMNL2	658.28	0.464485	0.274264	0.00602072	0.0863555	345.267	585.485	520.099	926.304	787.686	784.836
1265	ENSG00000129003.17	VPS13C	2043.4	0.3884	0.192609	0.00602082	0.0863555	1559.46	1689.71	1677.45	2493.55	2158.11	2682.14
1266	ENSG00000233393.1	AP000688.2	11.842	-0.552124	0.927699	0.00600684	0.0863555	0	16.3936	50.5898	2.21781	0	1.85103
1267	ENSG00000162627.16	SNX7	232.468	-0.680587	0.713388	0.00603989	0.086495	64.7376	138.174	929.255	110.89	90.6689	61.0839
1268	ENSG00000136383.6	ALPK3	46835.8	0.617099	0.497338	0.00604204	0.086495	21783.5	47557.7	9443.43	59678.2	71521.7	71030.4
1269	ENSG00000101871.14	MID1	55.2079	-0.671654	0.643769	0.00604484	0.086495	46.0357	33.9581	178.396	28.0922	17.0004	27.7654
1270	ENSG00000117595.11	IRF6	27.7435	-0.677379	0.681904	0.00606411	0.0864983	10.0703	58.5485	63.9029	9.6105	13.2226	11.1062
1271	ENSG00000152904.11	GGPS1	561.19	-0.438351	0.244723	0.00607365	0.0864983	640.183	598.365	850.264	470.914	387.232	420.183
1272	ENSG00000225648.5	SBDSP1	468.01	0.43851	0.24482	0.00606649	0.0864983	283.407	358.317	422.469	563.323	625.238	555.309
1273	ENSG00000187186.14	AL162231.1	31.6801	-0.641837	0.551233	0.00606032	0.0864983	33.0881	40.9839	66.5655	14.0461	11.3336	24.0634
1274	ENSG00000242338.6	BMS1P4	28.975	0.63498	0.535973	0.00607267	0.0864983	8.63169	21.0774	15.9757	49.531	44.39	34.244
1275	ENSG00000243716.10	NPIPB5	134.337	0.669903	0.636771	0.00605143	0.0864983	57.5446	112.413	9.76295	163.378	238.95	223.974
1276	ENSG00000102048.15	ASB9	34.5311	-0.672803	0.787998	0.00607867	0.086502	17.2634	145.2	13.3131	15.5247	7.55575	8.32963
1277	ENSG00000023608.4	SNAPC1	132.773	-0.4756	0.28856	0.0060847	0.08652	194.213	149.884	164.195	82.7981	96.3358	109.211
1278	ENSG00000203709.11	MIR29B2CHG	2421.59	0.615387	0.496567	0.00610237	0.0866564	1873.08	1757.62	448.208	3978.01	4082.94	2389.68
1279	ENSG00000115756.12	HPCAL1	406	-0.512698	0.336192	0.00610384	0.0866564	352.461	545.672	700.269	229.173	340.953	267.474
1280	ENSG00000103876.12	FAH	764.073	-0.439977	0.246957	0.0061101	0.0866775	1148.01	830.217	870.677	519.706	538.347	677.476
1281	ENSG00000106537.7	TSPAN13	269.329	-0.648956	0.574003	0.00613024	0.0868954	253.196	131.149	828.963	132.329	142.615	127.721
1282	ENSG00000144026.11	ZNF514	345.177	-0.504625	0.326361	0.00615006	0.0871083	317.934	560.894	473.059	306.797	210.616	201.762
1283	ENSG00000084731.14	KIF3C	134.561	-0.502902	0.324196	0.00615522	0.0871135	138.107	200.236	187.271	72.4484	99.1692	110.136
1284	ENSG00000008311.14	AASS	311.323	0.615701	0.500509	0.00618068	0.0874057	94.9485	331.384	94.9668	503.442	463.734	379.461
1285	ENSG00000268049.1	AC012313.2	11.0093	-0.67454	0.746425	0.00618666	0.0874221	10.0703	22.2484	22.1885	2.21781	3.77787	5.55309
1286	ENSG00000196507.10	TCEAL3	272.582	0.510763	0.335225	0.00619209	0.0874308	161.125	138.174	261.824	310.493	339.064	424.811
1287	ENSG00000006025.11	AC003665.1	1359.47	0.517598	0.344689	0.00620637	0.0875642	796.992	1216.64	761.51	1970.89	2272.39	1138.38
1288	ENSG00000107164.15	FUBP3	921.115	0.413251	0.218943	0.00621778	0.0876063	628.674	838.414	690.507	1045.33	1235.36	1088.4
1289	ENSG00000235020.4	AL390783.1	9.64386	-0.512834	0.922108	0.00622382	0.0876063	14.3861	39.8129	0.887541	0	0	2.77654
1290	ENSG00000176871.8	WSB2	4210.46	-0.403422	0.208845	0.0062202	0.0876063	4174.86	5610.11	5501.86	3255.74	3229.14	3491.04
1291	ENSG00000196313.11	POM121	1051.34	0.480571	0.296845	0.0062308	0.0876367	890.502	871.201	503.235	1283.37	1560.26	1199.47
1292	ENSG00000260219.2	AC106782.2	6.34025	-0.633269	0.8628	0.00624655	0.0877902	7.19307	15.2226	11.538	2.21781	0.944468	0.925514
1293	ENSG00000171298.12	GAA	2310.85	0.414418	0.220519	0.00625577	0.0878517	1835.67	2041	1529.23	2626.62	3228.19	2604.4
1294	ENSG00000166033.12	HTRA1	775.542	-0.612251	0.497177	0.00626343	0.0878611	443.093	858.32	2046.67	453.172	487.346	364.653
1295	ENSG00000161800.12	RACGAP1	135.606	-0.459839	0.271934	0.00626611	0.0878611	178.388	183.842	151.769	103.498	88.78	107.36
1296	ENSG00000126705.14	AHDC1	3056.32	0.462209	0.274845	0.00627096	0.0878613	2589.51	2468.4	1683.66	3019.18	4447.5	4129.64
1297	ENSG00000119778.14	ATAD2B	267.672	0.459101	0.271378	0.0062916	0.0880011	151.055	214.287	226.323	381.463	315.452	317.451
1298	ENSG00000166436.16	TRIM66	341.171	0.514212	0.341764	0.00629548	0.0880011	188.458	334.897	175.733	496.789	491.123	360.025
1299	ENSG00000006042.11	TMEM98	144.082	-0.630639	0.537519	0.0062861	0.0880011	86.3169	147.542	402.056	86.4945	69.8906	72.1901
1300	ENSG00000169271.2	HSPB3	2163.46	-0.535598	0.371934	0.00631103	0.0881392	2206.83	1873.55	4619.65	1383.17	1326.03	1571.52
1301	ENSG00000185164.14	NOMO2	687.858	0.559986	0.408392	0.00631507	0.0881392	598.464	496.491	208.572	729.659	990.747	1103.21
1302	ENSG00000228434.1	AC004951.1	35.4466	0.583589	0.447629	0.00634535	0.0884938	20.1406	22.2484	21.301	41.3991	57.6126	49.9778
1303	ENSG00000164542.12	KIAA0895	92.0434	-0.493001	0.314838	0.00636886	0.0886328	122.282	120.61	115.38	75.4054	51.9457	66.637
1304	ENSG00000164776.9	PHKG1	9690.96	0.529152	0.364032	0.00637323	0.0886328	9299.2	6642.91	3411.71	12730.2	13337.8	12724
1305	ENSG00000175854.11	SWI5	208.668	-0.437853	0.24741	0.006368	0.0886328	233.056	254.1	290.226	158.943	142.615	173.071
1306	ENSG00000129993.14	CBFA2T3	489.077	0.512811	0.341322	0.00637484	0.0886328	437.339	360.658	205.909	612.854	772.575	545.128
1307	ENSG00000197978.9	GOLGA6L9	207.784	0.613794	0.505317	0.00638106	0.0886513	109.335	193.21	43.4895	345.978	338.12	216.57
1308	ENSG00000035862.12	TIMP2	2209.25	-0.539908	0.380957	0.00643645	0.0893525	1769.5	2837.26	4323.21	1702.54	1618.82	1004.18
1309	ENSG00000220804.8	LINC01881	36.6241	0.63174	0.54894	0.00644281	0.0893724	28.7723	21.0774	7.98786	51.7488	47.2234	62.935
1310	ENSG00000163239.12	TDRD10	44.6235	0.614433	0.510384	0.00646541	0.0896175	15.8248	36.3	21.301	65.795	85.9466	42.5737
1311	ENSG00000233261.3	FAM238A	10.0927	0.608153	0.87626	0.00648212	0.0897806	0	0	5.32524	21.4388	23.6117	10.1807
1312	ENSG00000181195.10	PENK	151.282	-0.664216	0.730414	0.00650406	0.0900158	33.0881	99.5324	613.291	47.3132	77.4464	37.0206
1313	ENSG00000196696.12	AC009022.1	103.026	0.597133	0.47814	0.00652503	0.0902372	33.0881	99.5324	45.2646	178.903	156.782	104.583
1314	ENSG00000205485.13	AC004980.1	72.7341	0.548841	0.396608	0.00653241	0.0902706	27.3337	57.3775	54.14	90.9301	103.891	102.732
1315	ENSG00000182325.10	FBXL6	220.601	0.493569	0.318475	0.00654874	0.0902943	128.037	207.262	128.693	232.131	322.064	305.42
1316	ENSG00000186766.7	FOXI2	8.79316	0.608825	0.871444	0.00654905	0.0902943	1.43861	0	3.55016	21.4388	20.7783	5.55309
1317	ENSG00000235245.1	AL360181.2	47.0592	0.615984	0.517554	0.00654884	0.0902943	31.6495	31.6162	14.2006	75.4054	87.8355	41.6481
1318	ENSG00000199846.1	RNU1-72P	8.98609	0.632811	0.837724	0.00656293	0.0903486	2.87723	0	3.55016	22.1781	16.056	9.25514
1319	ENSG00000015475.18	BID	127.161	-0.637029	0.570407	0.00655921	0.0903486	73.3693	112.413	386.08	65.795	64.2238	61.0839
1320	ENSG00000119977.20	TCTN3	282.761	-0.422181	0.231894	0.0065718	0.090402	355.338	329.042	358.566	234.348	185.116	234.155
1321	ENSG00000134056.11	MRPS36	1133.01	-0.381879	0.190813	0.00662243	0.0910296	1493.28	1319.68	1243.44	870.12	929.357	942.173
1322	ENSG00000140090.17	SLC24A4	18.0151	0.651474	0.62778	0.00663169	0.0910879	10.0703	3.51291	10.6505	29.5708	30.223	24.0634
1323	ENSG00000113070.7	HBEGF	928.967	-0.486774	0.310989	0.00664192	0.0910906	1217.07	782.207	1602.9	677.171	582.737	711.72
1324	ENSG00000120149.8	MSX2	59.2325	-0.59193	0.472351	0.00663743	0.0910906	67.6149	100.703	83.4288	17.7425	37.7787	48.1267
1325	ENSG00000105186.15	ANKRD27	511.882	0.410665	0.220162	0.0066578	0.0912395	412.882	446.139	340.816	595.112	602.571	673.774
1326	ENSG00000162694.13	EXTL2	251.959	-0.429557	0.241304	0.00668519	0.0915457	312.179	348.949	274.25	205.517	170.949	199.911
1327	ENSG00000178053.17	MLF1	3087.33	-0.498597	0.32758	0.00669368	0.0915746	5143.05	2375.9	4573.5	2452.89	2022.11	1956.54
1328	ENSG00000278238.1	AL359513.1	20.6455	-0.639592	0.811022	0.00669738	0.0915746	23.0178	5.85485	78.1036	2.95708	2.8334	11.1062
1329	ENSG00000272622.1	AC010735.2	59.0723	0.542021	0.390644	0.00672478	0.0916825	25.8951	43.3259	44.377	76.1447	89.7245	74.9667
1330	ENSG00000205959.3	AC105345.1	98.5064	0.613241	0.519858	0.00672832	0.0916825	37.404	97.1904	25.7387	134.547	184.171	111.987
1331	ENSG00000153130.17	SCOC	1308.43	-0.411186	0.221557	0.00675236	0.0916825	1746.48	1655.75	1388.11	1165.83	871.744	1022.69
1332	ENSG00000106066.14	CPVL	372.457	-0.624709	0.548843	0.00675121	0.0916825	240.249	286.887	1128.95	241.002	176.616	161.039
1333	ENSG00000122507.20	BBS9	214.156	-0.447962	0.263528	0.00674435	0.0916825	289.161	254.1	262.712	128.633	162.449	187.879
1334	ENSG00000179698.13	WDR97	74.9858	0.621705	0.540178	0.0067331	0.0916825	25.8951	73.7711	18.6384	122.719	124.67	84.2218
1335	ENSG00000140285.9	FGF7	128.42	-0.627495	0.556535	0.00675577	0.0916825	93.5099	108.9	370.992	89.4516	61.3904	46.2757
1336	ENSG00000266714.8	MYO15B	986.771	0.601857	0.495974	0.00674463	0.0916825	408.566	998.837	254.724	1398.7	1935.22	924.589
1337	ENSG00000132024.17	CC2D1A	1197.05	0.442213	0.256654	0.00674403	0.0916825	936.538	1059.73	700.269	1287.07	1757.66	1441.03
1338	ENSG00000223891.5	OSER1-DT	328.415	-0.439584	0.25337	0.00672798	0.0916825	411.444	485.952	331.053	223.999	264.451	253.591
1339	ENSG00000176209.11	SMIM19	1406.54	-0.404259	0.214415	0.0067804	0.0919481	1506.23	1676.83	1938.39	1057.89	1005.86	1254.07
1340	ENSG00000162526.6	TSSK3	13.6295	0.65371	0.73501	0.00680258	0.0921113	1.43861	8.19678	4.4377	34.0064	18.8894	14.8082
1341	ENSG00000213399.3	AC022210.1	12.0629	-0.653405	0.669467	0.00680049	0.0921113	21.5792	19.9065	15.9757	3.69635	5.66681	5.55309
1342	ENSG00000239900.12	ADSL	2353.34	-0.441361	0.25655	0.00682539	0.0923513	3842.54	2296.27	2680.37	1800.12	1682.1	1818.64
1343	ENSG00000168785.7	TSPAN5	224.716	0.616588	0.533041	0.00683651	0.0924329	74.8079	49.1807	232.536	389.595	352.287	249.889
1344	ENSG00000158292.6	GPR153	130.89	-0.651439	0.673061	0.00688043	0.0928085	34.5267	137.003	453.533	38.442	75.5575	46.2757
1345	ENSG00000117318.8	ID3	615.051	-0.410072	0.22163	0.00689806	0.0928085	855.976	672.136	723.346	508.617	511.902	418.332
1346	ENSG00000271723.5	MROH7-TTC4	16.4245	0.627144	0.820181	0.00689035	0.0928085	0	11.7097	0.887541	39.1813	24.5562	22.2123
1347	ENSG00000137962.12	ARHGAP29	1372.24	0.415828	0.227709	0.00687322	0.0928085	1214.19	988.298	988.72	1990.11	1601.82	1450.28
1348	ENSG00000169427.7	KCNK9	19.5106	-0.64305	0.776265	0.00690007	0.0928085	38.8426	55.0355	5.32524	2.95708	4.72234	10.1807
1349	ENSG00000140006.11	WDR89	265.812	-0.416877	0.228886	0.0068749	0.0928085	361.092	320.846	296.439	216.606	187.949	211.943
1350	ENSG00000124107.5	SLPI	89.4635	-0.651219	0.731409	0.00688754	0.0928085	15.8248	94.8485	331.94	50.2703	19.8338	24.0634
1351	ENSG00000159588.14	CCDC17	79.818	0.569146	0.439722	0.00690933	0.0928643	33.0881	78.4549	33.7265	103.498	122.781	107.36
1352	ENSG00000112739.16	PRPF4B	2087.45	0.435835	0.251183	0.00693422	0.0931298	1845.74	1723.67	1163.57	2871.32	2416.89	2503.52
1353	ENSG00000279058.2	AGAP14P	13.5614	0.650311	0.692423	0.00695573	0.0933497	2.87723	9.36775	3.55016	24.3959	22.6672	18.5103
1354	ENSG00000254860.5	TMEM9B-AS1	245.73	0.630031	0.578865	0.00697654	0.0935599	79.1238	250.587	32.839	370.374	374.954	366.504
1355	ENSG00000241399.6	CD302	237.19	-0.579048	0.460621	0.00700574	0.0938505	192.774	259.955	550.275	174.468	158.671	86.9983
1356	ENSG00000272501.1	AL662844.4	482.833	0.422872	0.236908	0.00701076	0.0938505	323.688	441.455	346.141	527.838	650.739	607.137
1357	ENSG00000250899.3	AC125807.2	1211.23	0.454573	0.274973	0.00702406	0.0938505	1032.93	887.595	756.185	1189.48	1426.15	1975.05
1358	ENSG00000198252.11	STYX	883.553	-0.409569	0.222168	0.00702293	0.0938505	1264.54	1004.69	965.644	717.83	606.349	742.262
1359	ENSG00000167195.7	GOLGA6C	7.66687	0.598998	0.85366	0.00701601	0.0938505	4.31584	0	0.887541	15.5247	14.167	11.1062
1360	ENSG00000136840.18	ST6GALNAC4	582.236	-0.544908	0.402386	0.00703435	0.093919	523.656	637.007	1220.37	266.137	339.064	507.182
1361	ENSG00000196167.9	COLCA1	33.9209	0.612767	0.535378	0.007065	0.0941205	15.8248	25.7613	12.4256	61.3593	57.6126	30.542
1362	ENSG00000110880.10	CORO1C	1504.05	0.486836	0.317422	0.00705579	0.0941205	874.678	805.627	1490.18	2217.81	2104.28	1531.73
1363	ENSG00000105176.17	URI1	2817.86	-0.420909	0.235157	0.0070617	0.0941205	4205.07	3181.52	3020.3	2093.61	1904.05	2502.59
1364	ENSG00000141429.13	GALNT1	2215.79	-0.401858	0.21437	0.00708419	0.0943069	2654.24	2964.89	2446.06	1783.12	1465.81	1980.6
1365	ENSG00000116754.13	SRSF11	3702.88	0.402823	0.215516	0.00709854	0.0943667	2497.43	3200.26	3030.95	5168.97	4347.39	3972.31
1366	ENSG00000173264.14	GPR137	337.639	-0.445018	0.264037	0.00709907	0.0943667	359.654	430.917	479.272	200.342	293.73	261.921
1367	ENSG00000111832.12	RWDD1	2735.46	-0.409043	0.222494	0.00712754	0.0944362	3832.47	2834.92	3346.03	2154.97	1842.66	2401.71
1368	ENSG00000148468.16	FAM171A1	476.625	-0.487124	0.318956	0.00713031	0.0944362	512.147	829.046	514.774	275.008	296.563	432.215
1369	ENSG00000149179.13	C11orf49	169.272	-0.466345	0.291185	0.00712122	0.0944362	211.476	189.697	246.736	127.894	144.504	95.328
1370	ENSG00000245479.2	LINC01585	11.6247	-0.625893	0.801446	0.00712683	0.0944362	7.19307	9.36775	43.4895	2.21781	3.77787	3.70206
1371	ENSG00000102901.12	CENPT	795.977	0.459127	0.282026	0.00712981	0.0944362	549.551	766.985	429.57	937.393	1141.86	950.503
1372	ENSG00000104722.13	NEFM	46.0325	-0.62636	0.579614	0.00714808	0.0946026	44.597	131.149	32.839	23.6566	22.6672	21.2868
1373	ENSG00000196743.8	GM2A	481.6	-0.491863	0.325916	0.00715852	0.0946719	412.882	611.246	858.252	289.793	330.564	386.865
1374	ENSG00000183604.14	SMG1P5	32.4529	0.609218	0.532701	0.00718753	0.0949863	28.7723	9.36775	14.2006	51.7488	42.5011	48.1267
1375	ENSG00000183049.12	CAMK1D	206.581	-0.617453	0.556888	0.00722156	0.0953665	100.703	466.046	356.791	137.504	129.392	49.0523
1376	ENSG00000187642.9	PERM1	16571.9	0.559081	0.43168	0.00725046	0.0954851	14921.3	11562.1	4001.92	20125.1	24455.1	24366
1377	ENSG00000187952.9	HS6ST1P1	8.2754	-0.625612	0.789932	0.00725157	0.0954851	14.3861	21.0774	7.10032	1.47854	2.8334	2.77654
1378	ENSG00000115282.19	TTC31	358.619	0.491045	0.326194	0.00724775	0.0954851	233.056	345.436	171.295	514.531	498.679	388.716
1379	ENSG00000153982.10	GDPD1	47.2923	-0.558895	0.431346	0.00725017	0.0954851	84.8782	57.3775	55.0275	36.9635	22.6672	26.8399
1380	ENSG00000072310.16	SREBF1	3037.91	0.464177	0.290349	0.00727205	0.0956854	1582.48	2078.47	2941.31	3411.73	4542.89	3670.59
1381	ENSG00000184363.9	PKP3	5.89373	-0.573241	0.863403	0.00729711	0.0959457	8.63169	9.36775	14.2006	2.21781	0.944468	0
1382	ENSG00000204282.4	TNRC6C-AS1	30.4437	0.605608	0.529904	0.00731374	0.0960947	8.63169	15.2226	23.9636	42.1383	53.8347	38.8716
1383	ENSG00000066379.14	ZNRD1	290.047	-0.41967	0.236372	0.00734245	0.0964021	345.267	310.307	415.369	212.91	238.006	218.421
1384	ENSG00000184863.10	RBM33	2479.77	0.50231	0.344056	0.00736036	0.0964978	1965.15	2183.86	929.255	3473.83	3490.75	2835.78
1385	ENSG00000178935.5	ZNF552	147.744	0.460586	0.286761	0.0073564	0.0964978	96.3872	124.123	102.067	219.563	186.06	158.263
1386	ENSG00000279673.1	AC092919.2	22.3222	-0.634183	0.637219	0.00736837	0.0965331	20.1406	22.2484	62.1278	12.5676	9.44468	7.40411
1387	ENSG00000283633.1	AP000547.3	98.3355	-0.549144	0.417856	0.0073803	0.0966196	77.6852	139.345	188.159	53.2274	54.7792	76.8177
1388	ENSG00000169220.17	RGS14	217.594	-0.548466	0.416966	0.00739096	0.0966895	198.529	225.997	472.172	96.8443	144.504	167.518
1389	ENSG00000208772.1	SNORD94	11.9624	0.63723	0.691557	0.00740838	0.096803	4.31584	7.02581	2.66262	18.4817	20.7783	18.5103
1390	ENSG00000224848.1	AL589843.1	36.5943	0.578641	0.4735	0.00741563	0.096803	14.3861	21.0774	27.5138	53.9666	40.6121	62.0095
1391	ENSG00000171798.17	KNDC1	9.76081	0.618638	0.792288	0.0074129	0.096803	5.75446	0	2.66262	15.5247	18.8894	15.7337
1392	ENSG00000259961.1	AL354712.1	21.6054	0.633133	0.640046	0.00742712	0.0968547	18.702	5.85485	4.4377	36.9635	36.8343	26.8399
1393	ENSG00000181804.14	SLC9A9	118.421	-0.618928	0.575502	0.00743098	0.0968547	86.3169	86.6517	362.117	69.4913	68.0017	37.9461
1394	ENSG00000131966.13	ACTR10	1649.22	-0.368135	0.183119	0.00743559	0.0968547	2009.74	1850.13	2000.52	1451.92	1240.09	1342.92
1395	ENSG00000172380.5	GNG12	975.434	-0.480876	0.315135	0.0074465	0.0969273	1145.14	861.833	1781.29	774.754	616.738	672.849
1396	ENSG00000213204.8	AL049697.1	13.6082	0.635834	0.685977	0.0074579	0.0969367	4.31584	8.19678	3.55016	28.0922	23.6117	13.8827
1397	ENSG00000148688.13	RPP30	591.446	-0.37439	0.189173	0.00745783	0.0969367	732.255	675.649	703.82	496.789	453.345	486.82
1398	ENSG00000239857.6	GET4	185.346	0.44085	0.263072	0.00747376	0.0970733	123.721	158.081	133.131	207.735	267.284	222.123
1399	ENSG00000182552.14	RWDD4	1055.29	0.407848	0.224334	0.00749965	0.0972705	998.398	723.659	745.534	1397.22	1221.2	1245.74
1400	ENSG00000105379.9	ETFB	1995.19	-0.417109	0.234831	0.00749655	0.0972705	3013.9	2370.04	1978.33	1412.74	1537.59	1658.52
1401	ENSG00000184005.10	ST6GALNAC3	54.6244	0.528964	0.387909	0.0075302	0.097597	34.5267	31.6162	39.9393	87.2338	57.6126	76.8177
1402	ENSG00000111364.15	DDX55	349.4	0.482935	0.319359	0.00753902	0.0976416	165.441	296.255	273.362	500.485	513.791	347.068
1403	ENSG00000138792.9	ENPEP	387.422	0.489305	0.328434	0.00754598	0.0976621	197.09	339.581	270.7	635.771	522.291	359.1
1404	ENSG00000207563.1	MIR23B	34.3169	0.629014	0.734826	0.00757178	0.0979262	8.63169	25.7613	0.887541	63.5771	76.5019	30.542
1405	ENSG00000187079.16	TEAD1	6979.71	-0.414365	0.232487	0.00758789	0.0980141	8309.44	9738.95	7659.47	5197.06	4449.39	6523.95
1406	ENSG00000265296.1	FEM1AP2	5.98721	0.510756	0.880778	0.00760017	0.0980141	1.43861	0	0.887541	3.69635	14.167	15.7337
1407	ENSG00000105669.13	COPE	1289.33	-0.417645	0.236359	0.00759625	0.0980141	1651.53	1233.03	1876.26	909.301	1019.08	1046.76
1408	ENSG00000232838.3	PET117	96.4741	-0.489667	0.329685	0.00759295	0.0980141	151.055	124.123	102.955	53.9666	71.7796	74.9667
1409	ENSG00000153721.18	CNKSR3	144.248	-0.556286	0.436406	0.00760607	0.0980205	107.896	163.936	329.278	88.7123	83.1132	92.5514
1410	ENSG00000166405.14	RIC3	271.669	0.51028	0.360387	0.00761387	0.0980515	222.985	217.8	106.505	439.865	350.398	292.462
1411	ENSG00000115170.13	ACVR1	747.704	-0.370818	0.186795	0.00762756	0.0981357	889.064	852.465	922.155	649.078	595.015	578.446
1412	ENSG00000236886.2	AC007563.2	10.9839	0.63104	0.692359	0.00763122	0.0981357	5.75446	3.51291	3.55016	18.4817	17.9449	16.6593
1413	ENSG00000162599.15	NFIA	2514.11	-0.410935	0.229237	0.00766596	0.0983017	2957.79	2483.63	3796.01	1885.88	1943.72	2017.62
1414	ENSG00000186106.11	ANKRD46	2122.72	-0.457841	0.286978	0.00766029	0.0983017	3761.98	2334.91	2004.95	1598.3	1453.54	1582.63
1415	ENSG00000270344.2	POC1B-AS1	61.3367	0.572009	0.467942	0.00765053	0.0983017	38.8426	51.5226	17.7508	89.4516	100.114	70.3391
1416	ENSG00000225067.4	RPL23AP2	8.66605	-0.609156	0.792051	0.00767119	0.0983017	17.2634	7.02581	20.4134	0.739269	3.77787	2.77654
1417	ENSG00000063169.10	BICRA	457.821	0.460342	0.290363	0.00766658	0.0983017	335.197	407.497	253.837	479.046	722.518	548.83
1418	ENSG00000129991.12	TNNI3	92.4374	-0.603064	0.541982	0.00767671	0.098303	109.335	244.733	55.9151	35.4849	43.4455	65.7115
1419	ENSG00000042753.11	AP2S1	1310	-0.435266	0.258474	0.00769173	0.0984259	1547.95	1278.7	2081.28	869.38	983.191	1099.51
1420	ENSG00000175193.13	PARL	347.938	-0.503921	0.352411	0.00770492	0.0985253	431.584	302.11	647.905	296.447	209.672	199.911
1421	ENSG00000090857.13	PDPR	2704.17	0.434397	0.257678	0.00771868	0.0986318	2106.13	2528.12	1464.44	3420.6	3153.58	3552.12
1422	ENSG00000100504.16	PYGL	186.049	-0.567161	0.460666	0.00772714	0.0986705	148.177	173.303	465.071	113.108	95.3913	121.242
1423	ENSG00000204152.10	TIMM23B	828.844	0.420613	0.241138	0.00773647	0.0987201	706.36	713.12	484.597	961.05	995.469	1112.47
1424	ENSG00000237887.1	RPL23AP32	17.5069	-0.626674	0.673665	0.00779402	0.0991742	27.3337	10.5387	46.1521	8.87123	5.66681	6.4786
1425	ENSG00000181722.16	ZBTB20	1563.81	-0.527931	0.392229	0.00781154	0.0991742	1660.16	1197.9	3498.68	930.74	1062.53	1032.87
1426	ENSG00000250535.1	STK19B	8.8978	0.616054	0.762545	0.00778336	0.0991742	4.31584	2.34194	1.77508	10.3498	17.9449	16.6593
1427	ENSG00000273372.1	SFTPD-AS1	67.0306	0.559552	0.447739	0.00779122	0.0991742	37.404	56.2065	27.5138	116.065	104.836	60.1584
1428	ENSG00000165832.5	TRUB1	384.554	-0.417671	0.238427	0.0078206	0.0991742	450.286	407.497	563.588	326.018	276.729	283.207
1429	ENSG00000214826.5	DDX12P	18.2175	0.625973	0.69343	0.00781666	0.0991742	1.43861	12.8807	6.21278	36.2242	35.8898	16.6593
1430	ENSG00000170540.14	ARL6IP1	519.729	-0.503977	0.354383	0.00781258	0.0991742	608.534	428.575	1028.66	399.945	331.508	321.153
1431	ENSG00000274512.5	TBC1D3L	72.7924	0.599162	0.536456	0.00777804	0.0991742	20.1406	72.6001	22.1885	127.894	117.114	76.8177
1432	ENSG00000130638.16	ATXN10	2335.72	-0.385192	0.20236	0.00782269	0.0991742	2613.96	2570.28	3232.42	2004.9	1700.99	1891.75
1433	ENSG00000229132.2	EIF4A1P10	9.34279	-0.616907	0.754494	0.00782666	0.0991742	15.8248	11.7097	19.5259	1.47854	5.66681	1.85103
1434	ENSG00000280007.1	AC008079.1	16.2872	0.613745	0.589181	0.0078479	0.0993739	7.19307	8.19678	7.98786	26.6137	26.4451	21.2868
1435	ENSG00000141404.15	GNAL	1045.78	-0.541893	0.417114	0.00785907	0.099446	1827.04	1867.7	619.503	581.066	570.459	808.899
1436	ENSG00000113391.18	FAM172A	197.1	-0.490456	0.336229	0.00793565	0.100121	198.529	208.432	367.442	147.115	142.615	118.466
1437	ENSG00000204946.9	ZNF783	394.402	0.486618	0.330481	0.00792718	0.100121	224.424	396.959	199.697	467.957	603.515	473.863
1438	ENSG00000162148.10	PPP1R32	38.9338	0.548644	0.431328	0.00793996	0.100121	20.1406	29.2742	22.1885	56.1845	61.3904	44.4247
1439	ENSG00000273747.1	AC022558.3	13.3235	0.623108	0.686538	0.00793235	0.100121	2.87723	7.02581	5.32524	16.2639	16.056	32.393
1440	ENSG00000160131.13	VMA21	590.591	-0.431493	0.256251	0.00793144	0.100121	727.939	585.485	895.528	505.66	444.844	384.088
1441	ENSG00000242086.8	MUC20-OT1	1716.25	0.495496	0.344263	0.00796965	0.100164	1204.12	1629.99	683.406	2526.82	2419.73	1833.44
1442	ENSG00000048342.15	CC2D2A	126.492	-0.51346	0.372112	0.00797648	0.100164	182.704	220.142	105.617	76.884	72.724	100.881
1443	ENSG00000223561.6	AC005165.1	14.3933	-0.558316	0.845386	0.00795881	0.100164	1.43861	30.4452	46.1521	3.69635	0	4.62757
1444	ENSG00000104714.13	ERICH1	258.738	0.400652	0.220143	0.00797474	0.100164	215.792	192.039	200.584	313.45	337.175	293.388
1445	ENSG00000263934.4	SNORD3A	7.24586	-0.441684	0.869666	0.00797535	0.100164	1.43861	4.68388	35.5016	0	0	1.85103
1446	ENSG00000168610.14	STAT3	6832.81	0.345302	0.165639	0.00795922	0.100164	5528.6	5769.36	5784.99	7676.57	8214.04	8023.28
1447	ENSG00000162735.18	PEX19	1988.05	-0.40293	0.223044	0.00801741	0.100262	2913.19	2346.62	2011.17	1629.35	1414.81	1613.17
1448	ENSG00000109576.13	AADAT	116.715	0.517086	0.378666	0.00801442	0.100262	56.106	107.729	65.678	173.728	182.282	114.764
1449	ENSG00000272983.1	AL117339.4	17.2604	0.620984	0.65624	0.00799129	0.100262	1.43861	11.7097	7.98786	31.0493	23.6117	27.7654
1450	ENSG00000089009.15	AC004086.1	13339.1	0.406306	0.226848	0.00801223	0.100262	12938.9	9171.03	9017.41	15825.5	15404.3	17677.3
1451	ENSG00000215302.8	AC127502.1	19.6226	0.611496	0.593065	0.00799896	0.100262	10.0703	12.8807	5.32524	22.1781	32.1119	35.1695
1452	ENSG00000183570.16	PCBP3	12.7064	-0.572739	0.828474	0.00801569	0.100262	2.87723	8.19678	56.8026	3.69635	1.88894	2.77654
1453	ENSG00000107438.8	PDLIM1	5120.79	-0.4761	0.316876	0.00803029	0.100354	6922.61	8939.18	4037.42	3391.77	3368.92	4064.86
1454	ENSG00000226964.1	RHEBP2	10.0206	0.616959	0.722209	0.00804662	0.100489	5.75446	2.34194	2.66262	18.4817	17.0004	13.8827
1455	ENSG00000285016.1	AC017002.6	16.0111	0.619531	0.679593	0.00807595	0.100655	7.19307	9.36775	2.66262	38.442	22.6672	15.7337
1456	ENSG00000258738.1	AL121603.2	37.384	-0.566639	0.470643	0.00807204	0.100655	51.7901	38.642	68.3406	17.7425	29.2785	18.5103
1457	ENSG00000141524.15	TMC6	233.678	0.53243	0.405668	0.0080766	0.100655	102.142	107.729	233.423	297.925	416.51	244.336
1458	ENSG00000248636.6	AC002070.1	158.703	0.489131	0.336908	0.00810289	0.100914	153.932	73.7711	101.18	195.167	213.45	214.719
1459	ENSG00000155846.16	PPARGC1B	885.847	0.474352	0.315535	0.00811152	0.100915	445.97	811.482	617.728	964.007	975.636	1500.26
1460	ENSG00000054967.12	RELT	1062.95	0.50376	0.359359	0.00811409	0.100915	972.503	749.42	419.807	1384.65	1789.77	1061.56
1461	ENSG00000145348.16	TBCK	147.894	-0.434438	0.262079	0.00813951	0.101162	178.388	211.945	165.083	116.805	113.336	101.807
1462	ENSG00000203943.8	SAMD13	63.0749	-0.553786	0.44713	0.00816052	0.101215	115.089	99.5324	50.5898	37.7027	28.334	47.2012
1463	ENSG00000130222.10	GADD45G	1303.14	-0.615656	0.637624	0.00815131	0.101215	4668.3	911.014	547.613	289.054	451.456	951.429
1464	ENSG00000131067.16	GGT7	3261.11	0.612563	0.615739	0.00815752	0.101215	3431.1	696.727	311.527	5168.97	5479.8	4478.56
1465	ENSG00000107736.20	CDH23	237.151	0.588448	0.526702	0.00817404	0.101245	165.441	177.987	37.2767	349.674	473.179	219.347
1466	ENSG00000260693.1	AC026150.1	8.86969	0.601905	0.767008	0.00817411	0.101245	2.87723	2.34194	2.66262	11.8283	9.44468	24.0634
1467	ENSG00000151276.23	MAGI1	900.505	0.460612	0.297572	0.00820899	0.10147	712.114	814.994	419.807	1053.46	1107.86	1294.79
1468	ENSG00000234545.7	FAM133B	432.262	0.430988	0.258322	0.0082002	0.10147	323.688	245.904	404.718	553.713	521.346	544.202
1469	ENSG00000088986.10	DYNLL1	1001.05	-0.435155	0.263712	0.00820901	0.10147	1014.22	1074.95	1671.24	745.183	714.018	786.687
1470	ENSG00000125868.15	DSTN	2479.04	-0.474288	0.316921	0.00821694	0.101499	2362.2	2525.78	4743.02	1939.1	1617.87	1686.29
1471	ENSG00000138439.11	FAM117B	76.8643	-0.500343	0.356002	0.00822687	0.101523	110.773	81.9678	112.718	39.9205	51.9457	63.8605
1472	ENSG00000272899.3	ATP6V1FNB	52.8164	-0.612302	0.624476	0.0082301	0.101523	25.8951	48.0097	172.183	25.8744	25.5006	19.4358
1473	ENSG00000281530.1	AC004461.2	8.3995	0.594245	0.780883	0.00823596	0.101527	4.31584	1.17097	1.77508	14.0461	19.8338	9.25514
1474	ENSG00000225828.1	FAM229A	178.578	0.511546	0.374586	0.00826871	0.101582	79.1238	177.987	95.8544	238.045	282.396	198.06
1475	ENSG00000232480.1	TGFB2-AS1	38.0186	-0.574388	0.49599	0.00829638	0.101582	53.2287	46.8388	63.9029	14.7854	15.1115	34.244
1476	ENSG00000261186.2	LINC01238	15.9544	0.610184	0.614122	0.00825645	0.101582	4.31584	8.19678	8.87541	19.221	25.5006	29.6165
1477	ENSG00000182983.14	ZNF662	160.309	0.492229	0.344432	0.00828246	0.101582	99.2644	149.884	79.8786	239.523	228.561	164.742
1478	ENSG00000163736.3	PPBP	15.6197	-0.542485	0.84423	0.00828404	0.101582	64.7376	0	20.4134	2.95708	2.8334	2.77654
1479	ENSG00000156234.7	CXCL13	10.2717	-0.425863	0.860461	0.008263	0.101582	1.43861	1.17097	56.8026	2.21781	0	0
1480	ENSG00000155189.11	AGPAT5	899.261	-0.440902	0.271832	0.00827304	0.101582	1012.78	887.595	1495.51	731.137	582.737	685.806
1481	ENSG00000275770.1	MIR6505	7.83743	0.571995	0.81488	0.00829542	0.101582	0	3.51291	1.77508	19.221	15.1115	7.40411
1482	ENSG00000088756.12	ARHGAP28	260.214	-0.508243	0.369419	0.00827816	0.101582	326.565	202.578	513.886	183.339	178.504	156.412
1483	ENSG00000275895.6	U2AF1L5	24.9979	-0.60677	0.738983	0.00828817	0.101582	4.31584	81.9678	39.0518	5.91415	11.3336	7.40411
1484	ENSG00000235162.8	C12orf75	1140.03	-0.579666	0.509773	0.00831462	0.101736	595.586	3254.12	1115.64	692.695	565.736	616.392
1485	ENSG00000173221.13	GLRX	1213.86	-0.487403	0.337785	0.00832432	0.101787	1441.49	976.588	2357.31	887.123	786.742	833.888
1486	ENSG00000109861.15	CTSC	821.096	-0.457899	0.295678	0.00835732	0.102121	786.922	888.766	1471.54	623.943	617.682	537.724
1487	ENSG00000186487.19	MYT1L	10.1201	-0.574706	0.806888	0.00837443	0.102262	2.87723	25.7613	24.8511	4.43561	0.944468	1.85103
1488	ENSG00000154518.9	ATP5MC3	11328.1	-0.415669	0.241069	0.00838407	0.10231	18043.1	12427.5	11451	8842.4	8164.93	9039.5
1489	ENSG00000133639.4	BTG1	1063.1	-0.555302	0.457182	0.00840093	0.102447	1142.26	662.768	2683.92	742.965	598.793	547.904
1490	ENSG00000197747.8	S100A10	1368.38	-0.608721	0.628417	0.00841846	0.102592	430.146	1035.14	4937.39	737.791	688.517	381.312
1491	ENSG00000139263.11	LRIG3	325.392	0.511324	0.377179	0.00842429	0.102594	110.773	244.733	284.901	527.099	415.566	369.28
1492	ENSG00000152270.8	PDE3B	33.3937	0.599915	0.581269	0.00844151	0.102666	10.0703	9.36775	28.4013	73.9269	42.5011	36.0951
1493	ENSG00000211949.3	IGHV3-23	7.82126	-0.503382	0.858002	0.0084414	0.102666	5.75446	2.34194	35.5016	1.47854	0	1.85103
1494	ENSG00000228327.3	AL669831.1	94.6365	0.582249	0.522598	0.00844881	0.102686	43.1584	90.1646	19.5259	123.458	183.227	108.285
1495	ENSG00000169245.5	CXCL10	62.5637	-0.598999	0.749506	0.00845608	0.102706	31.6495	15.2226	269.812	29.5708	21.7228	7.40411
1496	ENSG00000187583.10	PLEKHN1	16.3431	0.608571	0.687106	0.00850436	0.10288	4.31584	2.34194	11.538	37.7027	25.5006	16.6593
1497	ENSG00000242902.1	FLNC-AS1	13.3309	0.597972	0.748397	0.00850221	0.10288	1.43861	9.36775	1.77508	34.7456	13.2226	19.4358
1498	ENSG00000162174.12	ASRGL1	178.615	0.467356	0.310669	0.00848744	0.10288	109.335	172.132	99.4045	252.091	232.339	206.39
1499	ENSG00000171860.4	C3AR1	48.7041	-0.597603	0.74977	0.00850052	0.10288	10.0703	23.4194	213.01	14.7854	19.8338	11.1062
1500	ENSG00000205056.8	LINC02397	34.0052	-0.594284	0.76081	0.00848778	0.10288	8.63169	17.5645	147.332	15.5247	8.50021	6.4786
1501	ENSG00000100024.14	UPB1	45.9842	0.517267	0.388711	0.00850389	0.10288	34.5267	30.4452	24.8511	56.1845	62.3349	67.5625
1502	ENSG00000099282.9	TSPAN15	782.082	-0.5665	0.486487	0.00854442	0.103263	710.676	494.149	2154.95	412.512	519.457	400.748
1503	ENSG00000274015.1	AL136038.5	27.2926	-0.56687	0.487466	0.00854745	0.103263	40.2812	28.1033	48.8147	14.7854	15.1115	16.6593
1504	ENSG00000153037.14	SRP19	373.054	-0.435387	0.267776	0.00857229	0.103428	453.164	366.513	584.889	314.189	248.395	271.176
1505	ENSG00000102878.16	HSF4	1331.01	0.564791	0.483687	0.00857814	0.103428	548.112	1418.04	310.639	1972.37	2288.45	1448.43
1506	ENSG00000186806.5	VSIG10L	14.0914	-0.605238	0.703488	0.00857751	0.103428	7.19307	24.5904	37.2767	5.17488	6.61128	3.70206
1507	ENSG00000207864.3	MIR27B	46.7006	0.57818	0.518228	0.0085989	0.103609	18.702	42.1549	15.0882	84.2767	75.5575	44.4247
1508	ENSG00000154146.12	NRGN	52.8091	-0.593346	0.567219	0.00860676	0.103626	86.3169	28.1033	123.368	15.5247	30.223	33.3185
1509	ENSG00000140287.10	HDC	32.5996	0.606529	0.674697	0.00861172	0.103626	7.19307	14.0516	16.8633	78.3625	68.9462	10.1807
1510	ENSG00000184205.14	TSPYL2	1289.71	0.505996	0.372251	0.00863133	0.103793	1375.32	543.33	641.692	1695.14	1987.16	1495.63
1511	ENSG00000146373.16	RNF217	569.335	-0.405536	0.231157	0.0086519	0.103972	602.779	641.691	846.714	464.261	407.066	453.502
1512	ENSG00000168807.16	SNTB2	557.531	-0.44919	0.287631	0.00869023	0.104363	598.464	570.262	956.769	462.782	407.066	349.844
1513	ENSG00000065833.8	ME1	1444.29	-0.409127	0.235923	0.00870848	0.104513	2058.66	1858.33	1407.64	1138.47	965.246	1237.41
1514	ENSG00000133641.17	C12orf29	286.15	-0.423959	0.25454	0.00872932	0.104625	422.953	322.016	323.952	251.351	209.672	186.954
1515	ENSG00000228782.7	MRPL45P2	52.9824	0.523104	0.403578	0.00872696	0.104625	23.0178	37.471	39.9393	69.4913	86.8911	61.0839
1516	ENSG00000132541.10	RIDA	559.842	-0.385826	0.209257	0.00873757	0.104655	753.834	611.246	660.33	450.954	402.343	480.342
1517	ENSG00000256393.1	RPL41P5	23.7302	0.594173	0.581846	0.00875128	0.10475	14.3861	5.85485	14.2006	51.0096	23.6117	33.3185
1518	ENSG00000186522.14	40422	1208.58	-0.373371	0.1963	0.00878642	0.105078	1608.37	1291.58	1429.83	1051.24	922.745	947.727
1519	ENSG00000166228.8	PCBD1	1318.34	-0.367767	0.190615	0.00879022	0.105078	1638.58	1566.76	1496.39	986.924	1020.97	1200.39
1520	ENSG00000090104.11	RGS1	15.4827	-0.469347	0.854575	0.00881163	0.105126	10.0703	0	77.216	0	2.8334	2.77654
1521	ENSG00000163170.11	BOLA3	785.092	-0.410105	0.237926	0.00880603	0.105126	1183.98	921.553	792.574	541.145	628.071	643.232
1522	ENSG00000159128.14	IFNGR2	978.429	-0.4371	0.272472	0.00880529	0.105126	880.432	1289.24	1523.91	659.428	678.128	839.441
1523	ENSG00000163635.18	ATXN7	26.9484	0.57851	0.530774	0.00884388	0.105441	15.8248	8.19678	18.6384	51.7488	32.1119	35.1695
1524	ENSG00000119231.10	SENP5	739.392	0.36659	0.189917	0.00887542	0.105471	653.131	577.288	571.576	927.043	863.244	844.069
1525	ENSG00000228049.7	POLR2J2	51.5012	0.550399	0.460583	0.00886274	0.105471	18.702	49.1807	23.0761	73.9269	79.3353	64.786
1526	ENSG00000165684.4	SNAPC4	359.782	0.427308	0.260248	0.00887507	0.105471	266.144	319.675	225.435	377.027	530.791	439.619
1527	ENSG00000003249.13	DBNDD1	1233.08	-0.508942	0.381736	0.00887395	0.105471	1445.81	900.475	2632.45	700.088	832.076	887.568
1528	ENSG00000272578.5	AP000347.1	63.1275	0.513661	0.389725	0.00886525	0.105471	38.8426	40.9839	42.6019	79.1018	115.225	62.0095
1529	ENSG00000271817.2	RF00012	12.3772	0.599308	0.685143	0.00889394	0.105622	8.63169	2.34194	3.55016	25.1351	17.9449	16.6593
1530	ENSG00000115252.18	PDE1A	133.233	-0.480198	0.335769	0.00891411	0.105723	156.809	126.465	239.636	99.8013	87.8355	88.8494
1531	ENSG00000112406.4	HECA	1463.12	-0.365165	0.188686	0.00890998	0.105723	1877.39	1570.27	1761.77	1160.65	1128.64	1279.99
1532	ENSG00000185619.18	PCGF3	971.591	0.365483	0.189138	0.00893427	0.105893	789.799	812.653	766.835	1127.39	1274.09	1058.79
1533	ENSG00000145979.17	TBC1D7	299.461	-0.416702	0.247315	0.00894618	0.105965	335.197	325.529	450.871	246.916	208.727	229.528
1534	ENSG00000198556.13	ZNF789	216.297	0.419038	0.250499	0.00897119	0.105985	151.055	192.039	149.994	298.665	265.396	240.634
1535	ENSG00000059122.16	FLYWCH1	1724.51	0.427879	0.261768	0.00895491	0.105985	1145.14	1680.34	1056.17	2038.16	2517.01	1910.26
1536	ENSG00000237172.3	B3GNT9	79.4567	-0.542929	0.447482	0.00896024	0.105985	57.5446	114.755	160.645	36.2242	56.6681	50.9033
1537	ENSG00000026036.22	RTEL1-TNFRSF6B	86.8833	0.56855	0.508017	0.00897094	0.105985	35.9654	84.3098	23.0761	139.722	156.782	81.4453
1538	ENSG00000188687.17	SLC4A5	49.761	0.555869	0.477041	0.0089938	0.106183	21.5792	33.9581	30.1764	94.6264	80.2798	37.9461
1539	ENSG00000269929.1	AL158152.1	114.583	0.526799	0.416645	0.00900778	0.106251	74.8079	86.6517	54.14	202.56	185.116	84.2218
1540	ENSG00000139193.3	CD27	13.9925	-0.516234	0.835397	0.00901125	0.106251	7.19307	1.17097	68.3406	4.43561	1.88894	0.925514
1541	ENSG00000162804.13	SNED1	1459.19	0.474413	0.328472	0.00902316	0.106322	1117.8	1326.71	606.19	1864.44	2262.95	1577.08
1542	ENSG00000271605.5	MILR1	18.6922	-0.566433	0.778699	0.00911712	0.10736	11.5089	5.85485	79.8786	7.39269	5.66681	1.85103
1543	ENSG00000228019.1	AC006480.1	6.58241	0.538774	0.814013	0.00913651	0.107518	0	1.17097	2.66262	10.3498	16.056	9.25514
1544	ENSG00000090487.10	SPG21	1303.5	-0.370472	0.195577	0.0091737	0.107886	1414.16	1457.86	1791.06	1043.11	1062.53	1052.31
1545	ENSG00000168653.10	NDUFS5	4861.82	-0.398211	0.226564	0.00918005	0.107891	6834.86	4790.43	6168.41	3365.15	3685.31	4326.78
1546	ENSG00000273344.1	PAXIP1-AS1	353.306	0.391319	0.218761	0.00921836	0.108271	270.46	261.126	301.764	394.77	483.568	408.152
1547	ENSG00000112514.15	CUTA	1311.73	-0.385003	0.211629	0.00922778	0.108312	1595.42	1345.44	1807.92	933.697	1105.97	1081.93
1548	ENSG00000162572.20	SCNN1D	129.281	0.513503	0.397414	0.0092614	0.108356	79.1238	115.926	54.14	162.639	237.062	126.795
1549	ENSG00000163141.19	BNIPL	11.943	-0.591913	0.635962	0.00925687	0.108356	17.2634	22.2484	16.8633	5.91415	5.66681	3.70206
1550	ENSG00000178252.17	WDR6	3275.47	0.465761	0.318536	0.00925647	0.108356	1972.34	3380.59	1573.61	4252.28	4796.01	3677.99
1551	ENSG00000170525.20	PFKFB3	3208.53	-0.489201	0.35544	0.00925949	0.108356	6236.39	2402.83	4111.98	1822.3	2081.61	2596.07
1552	ENSG00000119630.13	PGF	268.082	-0.546771	0.463944	0.00924176	0.108356	530.849	139.345	466.846	167.814	187.949	115.689
1553	ENSG00000171824.13	EXOSC10	1272.58	0.4658	0.319082	0.00929314	0.108526	972.503	1172.14	545.837	1699.58	1872.88	1372.54
1554	ENSG00000253641.5	AC104964.1	8.13367	0.537147	0.809193	0.00929915	0.108526	1.43861	0	3.55016	8.13196	25.5006	10.1807
1555	ENSG00000257913.2	DDN-AS1	38.5553	-0.584589	0.583705	0.00929983	0.108526	27.3337	36.3	111.83	14.7854	17.9449	23.1379
1556	ENSG00000139793.18	MBNL2	2821.92	-0.390178	0.217945	0.00928987	0.108526	3482.89	3662.79	3117.93	2067.74	1910.66	2689.54
1557	ENSG00000144746.6	ARL6IP5	7090.09	-0.455767	0.305147	0.00937575	0.109342	8047.61	6187.4	13081.5	5580.74	4677.95	4965.38
1558	ENSG00000203644.3	AC083799.1	74.4255	-0.497277	0.371392	0.00940219	0.109529	99.2644	71.4291	127.806	54.7059	39.6677	53.6798
1559	ENSG00000187953.10	PMS2CL	96.6578	0.461026	0.313477	0.00941591	0.109529	82.001	70.2581	54.14	113.847	119.947	139.753
1560	ENSG00000219928.2	AL161787.1	6.23587	-0.481234	0.838493	0.0094136	0.109529	10.0703	2.34194	22.1885	0	1.88894	0.925514
1561	ENSG00000011405.13	PIK3C2A	556.294	0.400313	0.23087	0.00941502	0.109529	399.935	408.668	487.26	811.717	608.237	621.946
1562	ENSG00000106178.6	CCL24	8.64403	0.541571	0.796212	0.0094994	0.110429	4.31584	1.17097	0.887541	22.9173	17.9449	4.62757
1563	ENSG00000120860.10	WASHC3	542.165	-0.375195	0.20258	0.00950992	0.110481	691.974	656.914	600.865	442.083	390.065	471.087
1564	ENSG00000125122.15	LRRC29	40.5259	0.512247	0.40035	0.00951871	0.110512	23.0178	31.6162	23.0761	53.2274	57.6126	54.6053
1565	ENSG00000178075.19	GRAMD1C	45.7515	0.529851	0.435375	0.00953696	0.110653	24.4564	40.9839	18.6384	68.0128	58.557	63.8605
1566	ENSG00000123080.10	CDKN2C	475.081	-0.437324	0.2806	0.00955087	0.110673	694.851	474.242	632.816	320.104	281.452	447.023
1567	ENSG00000187607.15	ZNF286A	54.9729	-0.503732	0.38535	0.00954757	0.110673	57.5446	66.7452	97.6295	34.0064	39.6677	34.244
1568	ENSG00000173085.14	COQ2	1241.45	-0.374052	0.201687	0.00956782	0.110799	1519.18	1357.15	1583.37	927.043	918.968	1143.01
1569	ENSG00000198763.3	MT-ND2	317332	-0.432088	0.273593	0.00957844	0.110851	485289	272940	439879	268255	202534	235094
1570	ENSG00000168275.14	COA6	765.686	-0.395204	0.225965	0.0095849	0.110855	985.451	802.114	1011.8	538.927	548.736	707.093
1571	ENSG00000198856.12	OSTC	452.327	-0.513482	0.404347	0.00959978	0.110886	379.794	418.036	1052.62	318.625	264.451	280.431
1572	ENSG00000124343.13	XG	92.6667	-0.575502	0.5643	0.00959542	0.110886	51.7901	137.003	228.985	62.0986	57.6126	18.5103
1573	ENSG00000152558.14	TMEM123	1201.8	-0.455801	0.308061	0.00960961	0.110929	1080.4	1384.09	2172.7	1010.58	820.743	742.262
1574	ENSG00000081041.8	CXCL2	103.83	-0.579824	0.589189	0.00962721	0.11096	343.829	58.5485	73.6659	44.3561	38.7232	63.8605
1575	ENSG00000140025.15	EFCAB11	62.7195	-0.529816	0.437713	0.00963253	0.11096	96.3872	53.8646	111.83	52.4881	33.0564	28.6909
1576	ENSG00000228696.8	ARL17B	26.2999	-0.584417	0.663509	0.00962748	0.11096	14.3861	45.6678	66.5655	19.9603	5.66681	5.55309
1577	ENSG00000186994.11	KANK3	437.71	0.469772	0.329868	0.0096367	0.11096	417.198	302.11	196.146	464.261	685.684	560.862
1578	ENSG00000183578.7	TNFAIP8L3	152.651	-0.487933	0.830353	0.00965113	0.110985	15.8248	58.5485	769.498	24.3959	21.7228	25.9144
1579	ENSG00000182093.15	WRB	478.093	-0.418323	0.255659	0.00964917	0.110985	716.43	451.994	615.953	402.902	327.73	353.546
1580	ENSG00000122126.16	OCRL	691.565	0.446916	0.295503	0.00965848	0.110999	563.937	608.904	330.165	1026.11	861.355	758.922
1581	ENSG00000029993.14	HMGB3	157.82	-0.527561	0.433834	0.00966685	0.111025	140.984	176.816	339.04	87.973	63.2794	138.827
1582	ENSG00000121690.10	DEPDC7	158.712	-0.443834	0.291283	0.00968115	0.111049	168.318	196.723	240.523	119.022	92.5579	135.125
1583	ENSG00000277013.1	AC008556.1	7.75892	-0.551025	0.775165	0.00967615	0.111049	5.75446	22.2484	12.4256	1.47854	0.944468	3.70206
1584	ENSG00000198074.9	AKR1B10	93.9222	-0.509737	0.399315	0.00969892	0.111182	73.3693	182.671	126.918	63.5771	65.1683	51.8288
1585	ENSG00000132485.13	ZRANB2	2827.84	0.390352	0.221156	0.00972218	0.111309	2153.61	2596.04	1915.31	3966.18	3312.25	3023.65
1586	ENSG00000011243.17	AKAP8L	1680.92	0.415721	0.25284	0.00971828	0.111309	1326.4	1559.73	940.793	1893.27	2334.73	2030.58
1587	ENSG00000117616.17	RSRP1	1186.02	0.530247	0.441663	0.00975085	0.111444	402.812	1295.09	454.421	1913.23	1848.32	1202.24
1588	ENSG00000112592.13	TBP	258.981	0.424456	0.264943	0.00976471	0.111444	230.178	207.262	145.557	317.886	348.509	304.494
1589	ENSG00000147862.16	NFIB	2941.82	-0.41435	0.251435	0.00976368	0.111444	2980.81	3120.63	4841.53	2305.04	2133.55	2269.36
1590	ENSG00000166206.14	GABRB3	9.78559	-0.552909	0.767883	0.00975879	0.111444	4.31584	33.9581	12.4256	1.47854	2.8334	3.70206
1591	ENSG00000230479.1	AP000695.1	95.0756	0.450565	0.30184	0.00974192	0.111444	80.5624	57.3775	67.4531	117.544	112.392	135.125
1592	ENSG00000067992.13	PDK3	34.9102	-0.569108	0.549422	0.00977229	0.111461	28.7723	37.471	89.6416	23.6566	15.1115	14.8082
1593	ENSG00000109919.9	MTCH2	2912.35	-0.404781	0.2393	0.00978653	0.111553	4561.85	2921.57	3262.6	2248.12	2052.33	2427.62
1594	ENSG00000158014.14	SLC30A2	41.4286	0.520461	0.423192	0.00983447	0.111792	18.702	25.7613	31.9515	49.531	68.9462	53.6798
1595	ENSG00000075223.13	SEMA3C	1658.75	-0.508395	0.399595	0.0098386	0.111792	1173.91	3686.21	1908.21	1083.03	842.466	1258.7
1596	ENSG00000005471.17	ABCB4	498.112	0.491003	0.368355	0.00985674	0.111792	421.514	413.352	160.645	632.814	683.795	676.551
1597	ENSG00000232024.2	LSM12P1	14.4602	-0.579673	0.66719	0.00984492	0.111792	28.7723	22.2484	18.6384	2.21781	3.77787	11.1062
1598	ENSG00000168333.13	PPDPFL	8394.18	-0.468099	0.330011	0.00983962	0.111792	15017.7	7375.93	10439.3	7634.43	5548.75	4348.99
1599	ENSG00000139289.13	PHLDA1	224.192	-0.579986	0.666249	0.00983304	0.111792	60.4218	105.387	915.054	96.105	79.3353	88.8494
1600	ENSG00000158270.11	COLEC12	426.545	-0.511364	0.404835	0.00981763	0.111792	369.724	436.771	939.018	317.886	312.619	183.252
1601	ENSG00000128789.20	PSMG2	607.43	-0.41562	0.253895	0.00985434	0.111792	719.307	613.588	930.142	541.145	416.51	423.886
1602	ENSG00000114315.3	HES1	747.972	-0.536454	0.461123	0.00994988	0.112707	1874.51	496.491	797.011	351.153	351.342	617.318
1603	ENSG00000105640.12	RPL18A	10203.7	0.442041	0.291626	0.00994869	0.112707	7522.51	5154.61	9585.44	10113.2	13838.3	15008.1
1604	ENSG00000198225.5	FKBP1C	14.138	-0.573136	0.697735	0.00996074	0.11276	18.702	11.7097	39.0518	2.21781	9.44468	3.70206
1605	ENSG00000072135.12	PTPN18	457.814	0.4468	0.298973	0.00997769	0.112882	235.933	428.575	325.727	629.857	667.739	459.055
1606	ENSG00000047621.11	C12orf4	573.407	-0.400323	0.235349	0.0100012	0.113011	840.151	634.665	635.479	499.746	379.676	450.725
1607	ENSG00000110900.14	TSPAN11	44.144	-0.577449	0.637496	0.0100016	0.113011	18.702	94.8485	94.9668	5.91415	22.6672	27.7654
1608	ENSG00000251586.1	TET2-AS1	12.6891	-0.51314	0.80484	0.0100282	0.113241	0	29.2742	39.0518	2.21781	1.88894	3.70206
1609	ENSG00000218175.2	AC016739.1	132.955	-0.546459	0.489225	0.0100392	0.113295	175.511	168.62	228.098	23.6566	96.3358	105.509
1610	ENSG00000161021.12	MAML1	982.296	0.396767	0.231243	0.0100456	0.113297	850.221	852.465	589.327	1166.57	1299.59	1135.61
1611	ENSG00000119655.10	NPC2	800.982	-0.54437	0.484767	0.010072	0.113524	581.2	613.588	2246.37	542.624	474.123	347.993
1612	ENSG00000189366.9	ALG1L	62.411	0.566847	0.560429	0.0100839	0.113587	5.75446	35.1291	51.4774	96.8443	100.114	85.1473
1613	ENSG00000118816.9	CCNI	9933.62	-0.347375	0.177317	0.0101073	0.113781	12882.8	10569.2	11538	8208.84	8208.37	8194.5
1614	ENSG00000181894.14	ZNF329	102.169	-0.521948	0.433849	0.0101529	0.114223	73.3693	145.2	206.797	82.0589	50.0568	55.5309
1615	ENSG00000235437.7	LINC01278	392.621	-0.443006	0.295718	0.0101908	0.114579	585.516	594.852	323.065	293.49	266.34	292.462
1616	ENSG00000284770.1	TBCE	56.6474	0.492717	0.377291	0.0101998	0.114609	28.7723	36.3	46.1521	83.5374	83.1132	62.0095
1617	ENSG00000197603.13	CPLANE1	229.482	0.405569	0.243711	0.0102144	0.114702	168.318	208.432	151.769	301.622	265.396	281.356
1618	ENSG00000162711.17	NLRP3	46.9683	0.567336	0.577568	0.0102624	0.115142	11.5089	12.8807	42.6019	84.2767	94.4468	36.0951
1619	ENSG00000161526.14	SAP30BP	1103.01	0.380118	0.212751	0.0102663	0.115142	926.468	977.759	723.346	1423.83	1347.76	1218.9
1620	ENSG00000164080.13	RAD54L2	877.766	0.385219	0.218813	0.0102766	0.115142	660.324	820.849	595.54	1148.82	1075.75	965.311
1621	ENSG00000235663.1	SAPCD1-AS1	122.35	0.432302	0.280965	0.0102802	0.115142	71.9307	97.1904	100.292	141.2	162.449	161.039
1622	ENSG00000100030.14	MAPK1	3042.19	-0.405497	0.244206	0.0102883	0.115142	3137.62	3276.37	4840.65	2491.34	2072.16	2435.03
1623	ENSG00000100425.18	BRD1	1265.55	0.410547	0.250889	0.0102916	0.115142	1136.51	1059.73	694.944	1448.23	1695.32	1558.57
1624	ENSG00000197872.11	FAM49A	521.047	-0.404308	0.242932	0.0103229	0.115375	569.691	580.801	774.823	392.552	344.731	463.683
1625	ENSG00000005108.15	THSD7A	29.4111	-0.535519	0.470169	0.0103278	0.115375	27.3337	48.0097	49.7023	17.7425	17.9449	15.7337
1626	ENSG00000261040.7	WFDC21P	12.8455	-0.473747	0.818867	0.0103315	0.115375	0	7.02581	63.9029	1.47854	1.88894	2.77654
1627	ENSG00000256591.5	AP003108.2	33.1164	0.532808	0.464198	0.0103542	0.115557	21.5792	24.5904	12.4256	39.1813	48.1679	52.7543
1628	ENSG00000160712.12	IL6R	1533.59	0.455225	0.316489	0.0103662	0.11562	1593.98	788.062	875.115	2067	2232.72	1644.64
1629	ENSG00000164611.12	PTTG1	28.0705	-0.570299	0.63456	0.0103867	0.115756	21.5792	22.2484	88.7541	13.3068	16.056	6.4786
1630	ENSG00000080986.12	NDC80	16.9792	-0.569778	0.650889	0.0103958	0.115756	18.702	11.7097	50.5898	5.91415	7.55575	7.40411
1631	ENSG00000160299.16	PCNT	13204.6	0.533724	0.467773	0.0103975	0.115756	6309.76	14038.7	2718.54	17961.3	21010.6	17188.7
1632	ENSG00000085831.15	TTC39A	79.9207	-0.543226	0.494593	0.0104359	0.116095	43.1584	188.526	113.605	40.6598	51.0013	42.5737
1633	ENSG00000136267.13	DGKB	22.7263	-0.520488	0.783559	0.0104472	0.116095	1.43861	11.7097	107.392	7.39269	4.72234	3.70206
1634	ENSG00000139517.8	LNX2	467.883	-0.366744	0.198753	0.0104449	0.116095	601.341	551.526	522.761	367.417	357.953	406.301
1635	ENSG00000168930.13	TRIM49	6.60996	-0.334242	0.793853	0.0104878	0.116475	1.43861	0	37.2767	0	0.944468	0
1636	ENSG00000102678.6	FGF9	73.4916	-0.528709	0.458216	0.0104941	0.116475	48.9129	149.884	111.83	51.0096	32.1119	47.2012
1637	ENSG00000204084.12	INPP5B	610.474	0.42543	0.273338	0.0105078	0.116484	335.197	585.485	439.333	825.764	827.354	649.711
1638	ENSG00000169592.14	INO80E	1076.33	0.38074	0.214994	0.0105076	0.116484	798.431	953.169	805.887	1152.52	1529.09	1218.9
1639	ENSG00000135324.5	MRAP2	34.761	-0.561992	0.693247	0.0105159	0.116503	7.19307	43.3259	120.706	10.3498	7.55575	19.4358
1640	ENSG00000173456.4	RNF26	312.512	-0.417037	0.261683	0.010523	0.11651	349.583	490.636	329.278	211.431	226.672	267.474
1641	ENSG00000272145.1	NFYC-AS1	82.4913	0.47427	0.35043	0.0105578	0.116693	50.3515	70.2581	47.9272	121.24	123.725	81.4453
1642	ENSG00000285280.1	AL390957.1	24.6208	0.544802	0.504248	0.0105639	0.116693	10.0703	19.9065	10.6505	36.9635	35.8898	34.244
1643	ENSG00000122691.12	TWIST1	18.5507	-0.517969	0.782019	0.0105684	0.116693	1.43861	15.2226	81.6537	3.69635	1.88894	7.40411
1644	ENSG00000247240.7	UBL7-AS1	54.8088	-0.501814	0.401439	0.0105716	0.116693	96.3872	46.8388	80.7662	34.7456	34.9453	35.1695
1645	ENSG00000237560.6	LINC01497	10.7213	-0.53469	0.759809	0.010569	0.116693	7.19307	9.36775	39.0518	2.21781	0.944468	5.55309
1646	ENSG00000245958.6	AC093752.1	158.255	0.43504	0.288187	0.0105941	0.116843	90.6327	148.713	107.392	213.649	205.894	183.252
1647	ENSG00000119938.8	PPP1R3C	33167	0.425086	0.273704	0.0105981	0.116843	31897	17214.4	24788.1	47779.7	40934.2	36388.4
1648	ENSG00000175048.16	ZDHHC14	280.894	-0.463127	0.332589	0.0106267	0.117087	292.039	501.175	306.201	140.461	200.227	245.261
1649	ENSG00000187957.7	DNER	10.7582	-0.499445	0.796638	0.0106448	0.117216	2.87723	11.7097	43.4895	3.69635	0	2.77654
1650	ENSG00000104332.11	SFRP1	358.532	-0.522997	0.771865	0.0106833	0.117568	87.7555	210.774	1587.81	95.3657	98.2247	71.2646
1651	ENSG00000235236.1	AC137630.2	6.4497	0.509645	0.786241	0.010697	0.117577	1.43861	0	2.66262	14.0461	9.44468	11.1062
1652	ENSG00000221963.5	APOL6	915.71	-0.547992	0.520484	0.0106964	0.117577	756.711	462.533	2805.52	538.927	482.623	447.949
1653	ENSG00000092969.11	TGFB2	331.822	-0.481931	0.36622	0.0107053	0.117596	271.898	360.658	693.169	246.177	219.117	199.911
1654	ENSG00000207650.1	MIR570	45.3055	0.502266	0.405418	0.0107256	0.117749	24.4564	39.8129	22.1885	59.1415	64.2238	62.0095
1655	ENSG00000152147.10	GEMIN6	187.733	-0.434466	0.288793	0.0107352	0.117782	210.038	200.236	304.426	161.161	124.67	125.87
1656	ENSG00000197021.8	CXorf40B	405.715	0.389659	0.227387	0.0107477	0.117849	263.266	365.342	322.177	498.267	531.736	453.502
1657	ENSG00000104691.14	UBXN8	101.841	-0.471216	0.348049	0.0107551	0.117858	145.3	106.558	150.882	80.5803	46.2789	81.4453
1658	ENSG00000114841.17	DNAH1	246.13	0.491014	0.384413	0.0107843	0.118036	135.23	249.416	97.6295	328.235	409.899	256.367
1659	ENSG00000127863.15	TNFRSF19	135.871	-0.499775	0.401502	0.0107816	0.118036	93.5099	229.51	231.648	104.237	87.8355	68.4881
1660	ENSG00000276122.1	AC026336.3	8.31257	-0.364883	0.804745	0.0108104	0.11825	0	1.17097	47.0396	0.739269	0	0.925514
1661	ENSG00000180263.13	FGD6	179.886	-0.426138	0.27767	0.0108539	0.118533	194.213	245.904	239.636	127.154	107.669	164.742
1662	ENSG00000105516.10	DBP	1185.31	-0.468823	0.345219	0.0108456	0.118533	1829.92	2002.36	844.939	652.035	926.523	856.101
1663	ENSG00000077942.18	FBLN1	1452.34	-0.509663	0.423686	0.0108559	0.118533	834.396	1878.23	3299.88	880.47	1042.69	778.357
1664	ENSG00000106823.12	ECM2	407.802	-0.48577	0.375999	0.0108705	0.118622	315.057	514.055	810.325	345.978	255.006	206.39
1665	ENSG00000106236.3	NPTX2	73.6933	0.498764	0.401506	0.0108857	0.118716	48.9129	26.9323	64.7905	92.4086	89.7245	119.391
1666	ENSG00000136826.14	KLF4	523.774	-0.537194	0.494201	0.0109057	0.118863	1503.35	414.523	347.916	298.665	356.064	222.123
1667	ENSG00000272864.1	AC135803.1	15.329	-0.559317	0.654867	0.0109437	0.119206	25.8951	22.2484	25.7387	9.6105	7.55575	0.925514
1668	ENSG00000163803.12	PLB1	102.788	0.440861	0.300984	0.0109645	0.119219	66.1763	62.0614	93.1918	127.894	135.059	132.349
1669	ENSG00000261054.1	AC036108.2	69.4288	0.508717	0.424058	0.0109646	0.119219	44.597	62.0614	23.0761	105.715	78.3909	102.732
1670	ENSG00000238102.1	AL080248.1	14.3047	0.547939	0.710852	0.0109517	0.119219	10.0703	0	4.4377	31.0493	23.6117	16.6593
1671	ENSG00000181315.10	ZNF322	158.238	0.435054	0.292293	0.0109868	0.119384	130.914	124.123	91.4167	212.91	159.615	230.453
1672	ENSG00000196693.14	ZNF33B	215.598	0.41526	0.263324	0.0109929	0.119384	148.177	199.065	139.344	306.057	242.728	258.218
1673	ENSG00000133226.16	SRRM1	2476.09	0.46395	0.339047	0.0110028	0.119398	1634.27	2500.02	991.383	3488.61	3534.2	2708.05
1674	ENSG00000073169.13	SELENOO	836.475	0.424884	0.277303	0.0110074	0.119398	822.887	528.107	507.673	876.773	1253.31	1030.1
1675	ENSG00000120658.13	ENOX1	55.895	-0.502197	0.411564	0.011034	0.119615	54.6673	65.5743	109.167	41.3991	34.9453	29.6165
1676	ENSG00000266173.6	STRADA	155.344	0.436148	0.294881	0.0110741	0.119966	113.651	134.661	90.5291	209.213	226.672	157.337
1677	ENSG00000129988.5	LBP	148.794	-0.48476	0.794997	0.0110796	0.119966	23.0178	543.33	240.523	12.5676	10.3891	62.935
1678	ENSG00000228649.8	SNHG26	84.2834	0.441308	0.303408	0.0111209	0.120176	53.2287	67.9162	60.3528	100.541	122.781	100.881
1679	ENSG00000149182.14	ARFGAP2	4142.11	0.382646	0.221195	0.0111242	0.120176	3177.9	3967.24	2642.21	4927.97	5404.25	4733.08
1680	ENSG00000257829.1	AC121757.1	9.11169	0.546334	0.703847	0.0111303	0.120176	2.87723	4.68388	1.77508	16.2639	18.8894	10.1807
1681	ENSG00000165533.18	TTC8	91.0459	-0.473429	0.357518	0.0111321	0.120176	86.3169	110.071	165.083	68.752	64.2238	51.8288
1682	ENSG00000210194.1	MT-TE	178.574	-0.454702	0.325032	0.0111212	0.120176	322.25	192.039	181.946	113.847	110.503	150.859
1683	ENSG00000158246.7	TENT5B	50.9789	-0.513316	0.439945	0.0111967	0.120257	48.9129	60.8904	102.955	30.31	39.6677	23.1379
1684	ENSG00000163638.13	ADAMTS9	459.183	0.393762	0.23577	0.0111992	0.120257	323.688	408.668	335.49	624.682	603.515	459.055
1685	ENSG00000163257.10	DCAF16	654.302	0.407291	0.253639	0.0111635	0.120257	430.146	557.381	504.123	981.01	834.91	618.243
1686	ENSG00000241468.7	ATP5MF	2605.62	-0.353656	0.188529	0.0111808	0.120257	3465.62	2768.17	3014.09	2087.7	2032.5	2265.66
1687	ENSG00000104290.10	FZD3	156.556	-0.420339	0.27231	0.011184	0.120257	162.563	189.697	236.973	128.633	105.78	115.689
1688	ENSG00000160345.12	C9orf116	18.0825	-0.553192	0.578046	0.0111916	0.120257	35.9654	17.5645	29.2888	12.5676	7.55575	5.55309
1689	ENSG00000272695.1	GAS6-DT	37.386	-0.539736	0.512333	0.0111534	0.120257	37.404	87.8227	38.1642	13.3068	20.7783	26.8399
1690	ENSG00000103510.19	KAT8	1658.31	0.437082	0.297461	0.0111813	0.120257	1368.12	1502.35	732.221	2002.68	2313	2031.5
1691	ENSG00000108733.9	PEX12	326.215	-0.382342	0.221169	0.0111788	0.120257	434.462	392.275	360.341	270.572	223.839	275.803
1692	ENSG00000133247.13	KMT5C	279.491	0.417293	0.268493	0.0112504	0.120735	161.125	261.126	204.134	332.671	399.51	318.377
1693	ENSG00000184313.19	MROH7	186.637	0.555042	0.616775	0.0112666	0.120838	15.8248	197.894	31.0639	305.318	303.174	266.548
1694	ENSG00000234663.6	LINC01934	7.10035	-0.412071	0.809705	0.0112744	0.12084	4.31584	2.34194	33.7265	2.21781	0	0
1695	ENSG00000249138.1	SLED1	22.7408	0.546787	0.548389	0.0112924	0.12084	8.63169	10.5387	15.0882	42.1383	40.6121	19.4358
1696	ENSG00000107672.14	NSMCE4A	455.108	0.411333	0.260354	0.0112934	0.12084	267.582	367.684	394.068	642.425	604.46	454.427
1697	ENSG00000100300.17	TSPO	1073.88	-0.44982	0.318925	0.0112801	0.12084	1110.61	1069.09	1986.32	572.194	798.076	907.004
1698	ENSG00000157510.13	AFAP1L1	1797.04	0.460884	0.33788	0.0113062	0.120906	1306.26	1745.91	674.531	2120.22	2515.12	2420.22
1699	ENSG00000275004.3	ZNF280B	30.9796	-0.551105	0.576876	0.0113239	0.121024	27.3337	25.7613	87.8665	10.3498	16.056	18.5103
1700	ENSG00000120156.20	TEK	422.187	0.45486	0.32814	0.0113472	0.121036	415.76	282.204	189.046	614.333	591.237	440.545
1701	ENSG00000204001.9	LCN8	40.731	-0.551001	0.662612	0.0113517	0.121036	25.8951	22.2484	149.107	23.6566	17.0004	6.4786
1702	ENSG00000136379.11	ABHD17C	24.8007	-0.542469	0.53195	0.0113441	0.121036	18.702	38.642	52.3649	14.7854	12.2781	12.0317
1703	ENSG00000105650.22	AC005759.1	77.2362	0.537916	0.513864	0.0113335	0.121036	63.299	50.3517	12.4256	108.673	141.67	86.9983
1704	ENSG00000070444.14	MNT	481.147	0.44884	0.318368	0.0113683	0.121142	212.915	443.797	363.004	633.554	732.907	500.703
1705	ENSG00000279662.1	AC131649.2	15.4418	0.549681	0.571824	0.0113751	0.121143	8.63169	5.85485	7.98786	28.0922	21.7228	20.3613
1706	ENSG00000116132.11	PRRX1	3332.29	-0.403101	0.25005	0.0114381	0.121189	3208.11	4714.32	4439.48	2444.76	2098.61	3088.44
1707	ENSG00000168906.12	MAT2A	7590.15	0.437093	0.30009	0.011426	0.121189	5704.11	6961.41	3776.48	12134.4	9678.91	7285.65
1708	ENSG00000144285.19	SCN1A	15.0288	0.551287	0.653177	0.0114004	0.121189	4.31584	8.19678	5.32524	34.7456	28.334	9.25514
1709	ENSG00000128656.13	CHN1	88.5211	-0.550393	0.58713	0.0114529	0.121189	43.1584	67.9162	295.551	49.531	46.2789	28.6909
1710	ENSG00000178425.13	NT5DC1	931.424	-0.346889	0.182607	0.0114075	0.121189	1183.98	1077.29	1028.66	794.714	734.796	769.102
1711	ENSG00000240771.6	ARHGEF25	301.708	0.398091	0.243325	0.0114499	0.121189	210.038	262.297	223.66	396.988	414.622	302.643
1712	ENSG00000139832.4	RAB20	45.2539	-0.551132	0.595407	0.0114515	0.121189	33.0881	29.2742	146.444	17.7425	27.3896	17.5848
1713	ENSG00000188266.13	HYKK	82.9698	-0.447439	0.316446	0.0114005	0.121189	92.0713	114.755	114.493	65.0557	65.1683	46.2757
1714	ENSG00000197291.8	RAMP2-AS1	69.5658	0.551038	0.589043	0.0114217	0.121189	27.3337	63.2323	7.10032	133.068	123.725	62.935
1715	ENSG00000132478.9	UNK	671.464	0.412838	0.263395	0.0113999	0.121189	480.497	646.375	388.743	781.407	974.691	757.071
1716	ENSG00000232119.7	MCTS1	512.915	-0.438736	0.302926	0.0114478	0.121189	569.691	481.268	918.604	425.08	313.563	369.28
1717	ENSG00000043591.5	ADRB1	17.5477	0.543197	0.543762	0.0114897	0.121508	7.19307	11.7097	7.98786	28.8315	25.5006	24.0634
1718	ENSG00000263489.1	AC127029.2	366.663	0.515066	0.452704	0.0115267	0.121829	280.53	300.939	73.6659	425.08	640.349	479.416
1719	ENSG00000166762.17	CATSPER2	173.349	0.488189	0.392415	0.01154	0.121898	102.142	149.884	84.3163	258.744	314.508	130.498
1720	ENSG00000232533.1	AC093673.1	60.7404	-0.550187	0.631155	0.0115579	0.122017	30.2109	36.3	220.998	16.2639	25.5006	35.1695
1721	ENSG00000130702.15	LAMA5	1204.93	0.449692	0.322167	0.0115668	0.122039	612.85	843.098	1088.12	1431.96	2140.16	1113.39
1722	ENSG00000247796.2	AC008966.1	24.7228	-0.540743	0.53786	0.0115815	0.122124	40.2812	45.6678	23.9636	6.65342	15.1115	16.6593
1723	ENSG00000183347.14	GBP6	18.0207	-0.527823	0.725588	0.0116015	0.122195	1.43861	50.3517	39.9393	5.17488	5.66681	5.55309
1724	ENSG00000198108.3	CHSY3	59.5926	-0.495743	0.409387	0.0116017	0.122195	53.2287	87.8227	102.955	29.5708	34.0009	49.9778
1725	ENSG00000088766.11	CRLS1	1924.75	-0.354782	0.191804	0.0116199	0.122315	2313.29	2113.6	2417.66	1497.02	1430.87	1776.06
1726	ENSG00000279453.1	Z99129.4	593.113	-0.379839	0.220947	0.0116364	0.122347	821.449	600.707	733.996	503.442	481.679	417.407
1727	ENSG00000129911.8	KLF16	152.018	-0.521375	0.472701	0.0116337	0.122347	115.089	127.636	405.606	73.9269	98.2247	91.6259
1728	ENSG00000116237.15	ICMT	6273.32	-0.499021	0.417815	0.0116622	0.122435	3526.04	8358.38	13996.5	3442.04	3657.93	4659.04
1729	ENSG00000240344.8	PPIL3	349.766	-0.377449	0.218167	0.011665	0.122435	385.549	401.642	481.047	297.186	280.507	252.665
1730	ENSG00000273192.1	AL671710.1	13.9738	0.548351	0.599155	0.0116535	0.122435	4.31584	9.36775	5.32524	23.6566	22.6672	18.5103
1731	ENSG00000178502.5	KLHL11	85.5789	0.520808	0.472695	0.0116853	0.122577	46.0357	83.1388	19.5259	137.504	118.059	109.211
1732	ENSG00000161547.16	SRSF2	4151.56	0.343014	0.180064	0.0117233	0.122834	3311.69	3556.23	3416.14	5229.59	5066.13	4329.56
1733	ENSG00000105270.14	CLIP3	77.9028	-0.483457	0.386034	0.011719	0.122834	66.1763	113.584	134.906	52.4881	61.3904	38.8716
1734	ENSG00000072163.19	LIMS2	938.05	0.45112	0.326605	0.0117327	0.122862	732.255	819.678	420.694	1194.66	1571.59	889.419
1735	ENSG00000166377.20	ATP9B	497.551	0.404593	0.254694	0.0117648	0.123127	487.69	355.975	292.001	578.108	639.405	632.126
1736	ENSG00000110721.11	CHKA	353.161	0.490544	0.401667	0.011775	0.123163	128.037	384.078	164.195	527.099	518.513	397.046
1737	ENSG00000143768.12	LEFTY2	38.6542	-0.546279	0.619653	0.0118204	0.123559	10.0703	104.216	67.4531	15.5247	20.7783	13.8827
1738	ENSG00000203867.7	RBM20	1554.05	-0.425851	0.286621	0.0118265	0.123559	1684.62	2745.92	1474.2	1026.84	1073.86	1318.86
1739	ENSG00000114346.13	ECT2	71.0828	-0.472892	0.367463	0.0118488	0.123593	93.5099	64.4033	126.031	48.0525	51.0013	43.4992
1740	ENSG00000188730.4	VWC2	15.3967	-0.528381	0.712124	0.0118501	0.123593	4.31584	57.3775	15.9757	4.43561	4.72234	5.55309
1741	ENSG00000137720.7	C11orf1	155.62	-0.45749	0.339131	0.0118475	0.123593	189.897	141.687	279.575	127.894	107.669	86.9983
1742	ENSG00000177225.16	GATD1	838.214	0.414695	0.270378	0.0118955	0.123881	466.111	812.653	599.09	1127.39	1150.36	873.685
1743	ENSG00000206422.2	LRRC30	256.502	0.432591	0.297887	0.0118952	0.123881	248.88	153.397	156.207	340.803	378.732	260.995
1744	ENSG00000180964.16	TCEAL8	429.452	-0.453426	0.332649	0.0118982	0.123881	388.426	442.626	848.489	330.453	291.841	274.878
1745	ENSG00000154783.11	FGD5	433.63	0.425481	0.287073	0.0119324	0.124102	369.724	341.923	243.186	576.63	666.795	403.524
1746	ENSG00000196139.13	AKR1C3	533.869	-0.425296	0.286794	0.0119332	0.124102	740.886	581.972	705.595	348.935	289.952	535.873
1747	ENSG00000134330.18	IAH1	854.727	-0.361122	0.200526	0.0119684	0.124397	984.012	902.817	1171.55	723.005	663.017	683.955
1748	ENSG00000204392.10	LSM2	372.941	-0.426144	0.288592	0.0119824	0.124472	448.848	330.213	639.029	277.226	275.785	266.548
1749	ENSG00000167565.12	SERTAD3	517.333	-0.445585	0.320284	0.0119893	0.124472	937.977	470.73	599.977	327.496	305.063	462.757
1750	ENSG00000143771.11	CNIH4	893.1	-0.442936	0.316378	0.012038	0.124727	973.942	799.772	1683.66	557.409	597.848	745.964
1751	ENSG00000230383.1	AC009245.1	15.6437	0.542571	0.600931	0.0120506	0.124727	11.5089	4.68388	5.32524	16.2639	27.3896	28.6909
1752	ENSG00000168078.9	PBK	7.76681	-0.498547	0.75484	0.0120559	0.124727	8.63169	4.68388	27.5138	2.95708	1.88894	0.925514
1753	ENSG00000213144.2	AC084880.1	1720.97	0.385683	0.231125	0.012062	0.124727	1540.76	1037.48	1450.24	2067	2344.17	1886.2
1754	ENSG00000284966.2	AL138689.2	78.6991	0.509586	0.452004	0.0120331	0.124727	35.9654	77.284	27.5138	130.851	125.614	74.9667
1755	ENSG00000185262.8	UBALD2	1696.22	-0.396938	0.246168	0.0120471	0.124727	2593.82	2132.33	1546.98	1188.01	1326.03	1390.12
1756	ENSG00000167615.16	LENG8	4313.64	0.49529	0.416959	0.0120209	0.124727	2097.5	4641.72	1355.27	5826.92	7563.3	4397.12
1757	ENSG00000116729.13	WLS	530.277	-0.403723	0.256442	0.0121428	0.124814	470.427	779.865	723.346	378.506	427.844	401.673
1758	ENSG00000116044.15	NFE2L2	1648.46	-0.358046	0.197721	0.012102	0.124814	2172.31	1744.74	1969.45	1479.28	1208.92	1316.08
1759	ENSG00000114446.4	IFT57	266.031	-0.412036	0.268746	0.0121637	0.124814	397.058	262.297	339.928	226.216	162.449	208.241
1760	ENSG00000251634.2	AC145138.1	8.60337	0.530483	0.69014	0.0121379	0.124814	1.43861	4.68388	2.66262	14.7854	14.167	13.8827
1761	ENSG00000105875.13	WDR91	340.122	0.394363	0.243503	0.0121686	0.124814	234.494	306.794	244.074	419.166	484.512	351.695
1762	ENSG00000036448.9	MYOM2	58259.5	0.447828	0.325424	0.012099	0.124814	33036.3	63050.8	26589.8	72980.6	79755.6	74143.9
1763	ENSG00000164949.7	GEM	118.596	-0.539725	0.640278	0.0121654	0.124814	23.0178	110.071	434.007	68.752	37.7787	37.9461
1764	ENSG00000185585.19	OLFML2A	498.679	-0.416846	0.276058	0.0121735	0.124814	435.9	639.349	804.999	368.895	402.343	340.589
1765	ENSG00000184384.13	MAML2	95.6489	-0.454024	0.336059	0.0120832	0.124814	126.598	86.6517	161.532	70.9698	67.0572	61.0839
1766	ENSG00000180574.3	EIF2S3B	20.4238	0.535248	0.545898	0.0121378	0.124814	8.63169	16.3936	6.21278	25.8744	32.1119	33.3185
1767	ENSG00000186298.11	PPP1CC	7090.05	-0.400112	0.251356	0.0121485	0.124814	11593.8	7022.3	7693.2	5591.09	4805.45	5834.44
1768	ENSG00000235097.1	LINC00330	8.87774	0.489837	0.762133	0.0121348	0.124814	5.75446	0	0.887541	7.39269	17.9449	21.2868
1769	ENSG00000215252.11	GOLGA8B	433.61	0.499916	0.430044	0.0121268	0.124814	138.107	426.233	234.311	817.632	630.905	354.472
1770	ENSG00000188153.13	COL4A5	453.418	0.486222	0.398856	0.0121145	0.124814	241.687	485.952	144.669	677.91	575.181	595.106
1771	ENSG00000134595.8	SOX3	10.9329	-0.421847	0.796327	0.0121286	0.124814	4.31584	0	56.8026	0.739269	1.88894	1.85103
1772	ENSG00000124006.14	OBSL1	5127.96	0.39516	0.244861	0.0122046	0.125063	3330.39	4920.41	3574.13	5239.2	7448.08	6255.55
1773	ENSG00000178562.17	CD28	24.7493	-0.515459	0.723358	0.0122171	0.12512	5.75446	10.5387	110.055	8.13196	6.61128	7.40411
1774	ENSG00000108474.16	PIGL	178.881	0.442769	0.318367	0.0122357	0.12524	100.703	159.252	119.818	292.751	231.395	169.369
1775	ENSG00000175793.11	SFN	7.26563	-0.358023	0.786811	0.0122602	0.125395	2.87723	0	39.0518	0.739269	0	0.925514
1776	ENSG00000261652.2	C15orf65	46.5916	-0.523084	0.500065	0.0122646	0.125395	61.8604	30.4452	110.055	29.5708	20.7783	26.8399
1777	ENSG00000166130.14	IKBIP	87.5284	-0.516404	0.478378	0.0122744	0.125424	63.299	87.8227	223.66	57.663	54.7792	37.9461
1778	ENSG00000100263.13	RHBDD3	532.364	0.367706	0.20989	0.0122857	0.125469	454.602	456.678	365.667	581.066	678.128	658.041
1779	ENSG00000279117.1	AP001972.5	105.43	-0.430892	0.299355	0.0123029	0.125574	130.914	121.781	150.882	79.1018	90.6689	59.2329
1780	ENSG00000186510.11	CLCNKA	23.2256	-0.515892	0.479131	0.012346	0.125943	28.7723	36.3	34.6141	16.2639	13.2226	10.1807
1781	ENSG00000111642.15	CHD4	383.337	-0.408296	0.264882	0.0123641	0.126037	421.514	385.249	627.491	263.919	289.952	311.898
1782	ENSG00000105393.15	BABAM1	945.096	-0.379433	0.224966	0.0123691	0.126037	1415.6	1069.09	958.544	776.972	696.073	754.294
1783	ENSG00000198626.15	RYR2	18.3585	-0.526732	0.686445	0.0124006	0.12621	4.31584	38.642	47.9272	5.17488	10.3891	3.70206
1784	ENSG00000279192.1	PWAR5	83.5512	0.515998	0.481711	0.0124138	0.12621	63.299	30.4452	48.8147	90.9301	63.2794	204.539
1785	ENSG00000166446.14	CDYL2	33.324	-0.524748	0.512578	0.012412	0.12621	20.1406	64.4033	61.2403	17.7425	16.056	20.3613
1786	ENSG00000268713.1	AC005261.4	50.0033	-0.492065	0.417787	0.0124166	0.12621	53.2287	51.5226	101.18	33.2671	33.0564	27.7654
1787	ENSG00000087589.16	CASS4	14.1849	-0.518376	0.708297	0.0124208	0.12621	5.75446	15.2226	50.5898	5.17488	1.88894	6.4786
1788	ENSG00000166136.15	NDUFB8	771.544	-0.373473	0.218206	0.0125055	0.126928	965.31	961.366	869.79	669.778	674.35	488.672
1789	ENSG00000206612.1	SNORA2A	10.8544	0.535412	0.628366	0.0125043	0.126928	5.75446	3.51291	4.4377	17.7425	17.9449	15.7337
1790	ENSG00000070476.14	ZXDC	1416.35	0.413262	0.273899	0.0125479	0.127287	1068.89	1382.91	713.583	1796.42	1887.05	1649.27
1791	ENSG00000196981.3	WDR5B	118.617	-0.413602	0.274643	0.0125736	0.127411	125.159	146.371	174.845	89.4516	93.5023	82.3708
1792	ENSG00000250303.3	AP002884.1	1082.52	-0.449634	0.334434	0.0125741	0.127411	1713.39	894.62	1630.41	592.155	622.405	1042.13
1793	ENSG00000203685.9	STUM	228.801	0.424236	0.291774	0.0126215	0.12782	207.16	127.636	166.858	305.318	340.009	225.825
1794	ENSG00000143919.14	CAMKMT	114.267	0.42164	0.287761	0.0126363	0.127848	73.3693	76.113	101.18	152.289	156.782	125.87
1795	ENSG00000038427.15	VCAN	591.758	-0.516602	0.491595	0.0126384	0.127848	328.004	532.791	1697.87	396.248	349.453	246.187
1796	ENSG00000244187.7	TMEM141	450.294	-0.387332	0.237294	0.0126596	0.127992	555.305	470.73	627.491	330.453	302.23	415.556
1797	ENSG00000124935.3	SCGB1D2	30.2948	-0.533431	0.602428	0.0126933	0.128261	37.404	87.8227	15.9757	8.87123	11.3336	20.3613
1798	ENSG00000117411.16	B4GALT2	2002.6	-0.370669	0.215866	0.01271	0.128286	2413.99	2285.73	2542.8	1277.46	1611.26	1884.35
1799	ENSG00000183160.8	TMEM119	125.376	-0.532506	0.582531	0.0127058	0.128286	51.7901	90.1646	434.007	55.4452	72.724	48.1267
1800	ENSG00000132510.10	KDM6B	1056.69	0.426906	0.297082	0.0127209	0.128326	981.135	825.533	495.248	1089.68	1514.93	1433.62
1801	ENSG00000139438.5	FAM222A	94.8977	-0.529531	0.557464	0.0127406	0.128453	46.0357	115.926	266.262	23.6566	44.39	73.1156
1802	ENSG00000134186.11	PRPF38B	1247.55	0.365084	0.209904	0.0128778	0.129711	1057.38	1103.05	834.288	1607.91	1553.65	1329.04
1803	ENSG00000091879.13	ANGPT2	129.94	-0.494803	0.434594	0.0128797	0.129711	77.6852	173.303	290.226	73.9269	80.2798	84.2218
1804	ENSG00000269688.1	AC008982.2	19.2525	0.522961	0.529447	0.0129004	0.129847	14.3861	8.19678	7.98786	32.5278	29.2785	23.1379
1805	ENSG00000120820.12	GLT8D2	119.038	-0.480721	0.402001	0.0129346	0.130119	86.3169	146.371	252.949	75.4054	69.8906	83.2963
1806	ENSG00000105664.10	COMP	50.6362	-0.489405	0.738708	0.0129532	0.130234	2.87723	78.4549	182.833	17.0032	21.7228	0.925514
1807	ENSG00000154781.15	CCDC174	534.922	0.405227	0.265498	0.0130023	0.130289	529.41	382.907	296.439	677.91	614.849	708.018
1808	ENSG00000284753.1	EEF1AKMT4	15.5671	-0.527191	0.564404	0.0129966	0.130289	21.5792	18.7355	30.1764	5.17488	7.55575	10.1807
1809	ENSG00000170667.14	RASA4B	87.5959	0.453703	0.347274	0.0129881	0.130289	61.8604	79.6259	39.0518	116.805	119.947	108.285
1810	ENSG00000165568.17	AKR1E2	24.543	0.503934	0.463394	0.0130213	0.130289	11.5089	15.2226	15.9757	32.5278	37.7787	34.244
1811	ENSG00000235316.1	DUSP8P5	94.787	0.456828	0.353622	0.0130152	0.130289	53.2287	81.9678	57.6901	97.5835	168.115	110.136
1812	ENSG00000257242.7	LINC01619	7.33132	-0.427996	0.78138	0.0129756	0.130289	1.43861	3.51291	35.5016	0.739269	0.944468	1.85103
1813	ENSG00000100554.11	ATP6V1D	1742.25	-0.35495	0.198527	0.0129978	0.130289	2178.06	1768.16	2272.1	1487.41	1285.42	1462.31
1814	ENSG00000246922.8	UBAP1L	370.808	0.451131	0.342886	0.0130231	0.130289	205.722	392.275	167.745	472.393	559.125	427.588
1815	ENSG00000184402.14	SS18L1	848.617	0.335045	0.177049	0.0129689	0.130289	719.307	709.607	685.181	1003.19	1029.47	944.95
1816	ENSG00000073969.18	NSF	699.42	-0.415588	0.281909	0.0130461	0.130447	913.52	622.956	1110.31	629.118	447.678	472.938
1817	ENSG00000279622.2	AC025280.2	7.42883	-0.452259	0.769001	0.0130843	0.130757	23.0178	16.3936	0.887541	1.47854	0.944468	1.85103
1818	ENSG00000274642.1	AC244669.2	1558.14	0.461117	0.76238	0.0131203	0.131044	661.763	309.136	10.6505	2221.5	2601.07	3544.72
1819	ENSG00000117013.15	KCNQ4	588.41	0.511816	0.49304	0.0131351	0.13112	96.3872	510.543	374.542	911.519	1164.53	472.938
1820	ENSG00000144152.12	FBLN7	55.6761	-0.523772	0.554631	0.013183	0.131526	33.0881	45.6678	172.183	28.8315	30.223	24.0634
1821	ENSG00000103226.17	NOMO3	355.947	0.455461	0.35364	0.0132097	0.131719	294.916	309.136	122.481	465	421.233	522.916
1822	ENSG00000130487.7	KLHDC7B	10.6216	-0.374192	0.78056	0.01322	0.13175	2.87723	0	57.6901	2.21781	0.944468	0
1823	ENSG00000240654.6	C1QTNF9	108.581	-0.465775	0.374736	0.013233	0.131807	198.529	132.32	105.617	72.4484	94.4468	48.1267
1824	ENSG00000239732.3	TLR9	8.89478	0.463214	0.757555	0.0132636	0.13204	0	5.85485	0	18.4817	17.0004	12.0317
1825	ENSG00000081377.16	CDC14B	157.37	-0.484388	0.41763	0.0132966	0.132296	99.2644	224.826	324.84	124.197	85.9466	85.1473
1826	ENSG00000116120.9	FARSB	1335.97	-0.350594	0.195066	0.0133234	0.132329	1766.62	1517.58	1470.65	1205.01	988.858	1067.12
1827	ENSG00000197442.9	MAP3K5	304.943	-0.379106	0.230431	0.013325	0.132329	382.671	416.865	315.077	266.137	232.339	216.57
1828	ENSG00000205937.11	RNPS1	4858.57	0.391262	0.247278	0.0133148	0.132329	3744.71	4734.23	2714.99	5738.95	6452.61	5765.95
1829	ENSG00000120509.10	PDZD11	353.507	-0.415783	0.284762	0.0133291	0.132329	410.005	331.384	598.202	296.447	232.339	252.665
1830	ENSG00000082438.15	COBLL1	228.613	0.393467	0.250727	0.013352	0.132412	156.809	192.039	175.733	323.8	295.619	227.676
1831	ENSG00000274487.2	AC244154.1	77.9164	0.486612	0.424241	0.0133494	0.132412	51.7901	71.4291	22.1885	107.194	101.058	113.838
1832	ENSG00000160051.11	IQCC	54.8218	0.507688	0.486797	0.0133728	0.132482	18.702	51.5226	22.1885	93.8872	97.2802	45.3502
1833	ENSG00000132481.6	AC087289.1	357.764	-0.44946	0.34425	0.0133737	0.132482	266.144	504.688	637.254	204.038	298.452	236.006
1834	ENSG00000167302.10	TEPSIN	349.314	0.412101	0.279696	0.013424	0.132836	270.46	322.016	184.608	408.816	517.569	392.418
1835	ENSG00000167216.16	KATNAL2	33.0454	0.523301	0.583527	0.0134204	0.132836	2.87723	12.8807	29.2888	64.3164	49.1123	39.7971
1836	ENSG00000144063.3	MALL	21.0169	0.52142	0.560541	0.0134376	0.132898	17.2634	7.02581	7.10032	38.442	36.8343	19.4358
1837	ENSG00000164932.12	CTHRC1	124.789	-0.522664	0.592716	0.0134881	0.133324	64.7376	63.2323	450.871	72.4484	59.5015	37.9461
1838	ENSG00000077152.10	UBE2T	295.033	-0.371499	0.221479	0.0135155	0.133523	359.654	333.726	377.205	240.262	199.283	260.069
1839	ENSG00000170142.11	UBE2E1	1727.4	-0.381615	0.235512	0.0135896	0.133761	2034.2	1720.15	2576.53	1572.43	1205.14	1255.92
1840	ENSG00000188001.9	TPRG1	100.626	-0.52029	0.569457	0.0135985	0.133761	37.404	331.384	90.5291	51.7488	52.8902	39.7971
1841	ENSG00000164300.16	SERINC5	192.021	-0.376798	0.228702	0.0135509	0.133761	218.669	256.442	225.435	162.639	147.337	141.604
1842	ENSG00000272273.1	IER3-AS1	14.9914	-0.51968	0.558415	0.0135657	0.133761	23.0178	23.4194	21.301	4.43561	9.44468	8.32963
1843	ENSG00000118507.16	AKAP7	692.204	-0.436698	0.323145	0.0135908	0.133761	1355.17	672.136	662.993	490.135	418.399	554.383
1844	ENSG00000156515.23	HK1	6785.03	-0.397816	0.258897	0.0135887	0.133761	10670.2	8642.92	5960.72	4766.81	4807.34	5862.21
1845	ENSG00000130649.9	CYP2E1	60.0761	0.505303	0.486039	0.0135931	0.133761	12.9475	59.7194	28.4013	104.237	75.5575	79.5942
1846	ENSG00000284508.1	MIR133A2	44.3361	0.501707	0.472817	0.0135692	0.133761	31.6495	33.9581	11.538	53.9666	81.2243	53.6798
1847	ENSG00000279443.1	AL513497.1	7.67552	-0.507196	0.681005	0.0136155	0.133855	10.0703	12.8807	15.0882	1.47854	2.8334	3.70206
1848	ENSG00000128791.11	TWSG1	399.47	-0.43228	0.315735	0.0136377	0.134	330.881	471.901	741.096	306.057	272.007	274.878
1849	ENSG00000079931.14	MOXD1	23.5018	-0.469995	0.741661	0.0136724	0.134124	5.75446	7.02581	110.943	1.47854	3.77787	12.0317
1850	ENSG00000164692.17	COL1A2	9321.83	-0.503738	0.483133	0.0136711	0.134124	4892.73	8301	26934.2	5586.66	6162.65	4053.75
1851	ENSG00000197006.13	METTL9	3346.02	-0.360427	0.208264	0.013662	0.134124	4520.13	3583.17	3919.38	2541.61	2371.56	3140.27
1852	ENSG00000138772.12	ANXA3	458.04	0.46161	0.373085	0.0136938	0.134261	306.425	448.481	157.095	750.358	612.015	473.863
1853	ENSG00000264350.1	SNRPGP2	32.789	-0.493996	0.453547	0.0137376	0.134618	41.7198	35.1291	61.2403	14.7854	17.9449	25.9144
1854	ENSG00000161896.11	IP6K3	3615.8	0.397106	0.259386	0.0137963	0.134916	3377.87	2971.92	1876.26	4437.09	4913.12	4118.54
1855	ENSG00000280202.1	AC005831.1	16.5359	0.515518	0.546004	0.0137995	0.134916	8.63169	9.36775	7.10032	31.0493	24.5562	18.5103
1856	ENSG00000205352.10	PRR13	407.194	-0.4613	0.374123	0.0138051	0.134916	368.285	353.633	911.504	258.005	283.34	268.399
1857	ENSG00000196436.8	NPIPB15	10.9759	-0.467248	0.741563	0.0137912	0.134916	15.8248	1.17097	40.8269	1.47854	3.77787	2.77654
1858	ENSG00000125870.10	SNRPB2	987.094	-0.374066	0.226507	0.0137989	0.134916	1212.75	943.801	1436.93	768.84	729.129	831.112
1859	ENSG00000015479.18	MATR3	161.079	0.413824	0.286068	0.0138306	0.135092	140.984	128.807	86.979	223.259	209.672	176.773
1860	ENSG00000224769.1	MUC20P1	135.011	0.515959	0.554548	0.0138512	0.13522	35.9654	146.371	17.7508	220.302	232.339	157.337
1861	ENSG00000213782.7	DDX47	67.4246	0.460612	0.373635	0.0138695	0.135326	56.106	46.8388	31.9515	105.715	98.2247	65.7115
1862	ENSG00000118640.10	VAMP8	340.364	-0.506645	0.502683	0.0138857	0.135412	297.793	175.645	1010.91	229.913	153.004	174.922
1863	ENSG00000105173.13	CCNE1	32.848	-0.514083	0.543895	0.0139032	0.135436	44.597	19.9065	82.5413	12.5676	22.6672	14.8082
1864	ENSG00000100099.20	HPS4	579.512	0.400819	0.265844	0.0138968	0.135436	384.11	546.843	378.092	794.714	822.632	550.681
1865	ENSG00000257735.1	AC090115.1	23.3964	0.510859	0.524785	0.0139218	0.135481	17.2634	8.19678	11.538	22.1781	34.0009	47.2012
1866	ENSG00000196155.12	PLEKHG4	74.5805	0.49677	0.467393	0.0139226	0.135481	18.702	59.7194	50.5898	113.847	142.615	62.0095
1867	ENSG00000105726.16	ATP13A1	623.379	0.377268	0.232002	0.0139908	0.136071	431.584	544.501	485.485	705.263	925.579	647.86
1868	ENSG00000136068.14	FLNB	1313.8	0.447756	0.349117	0.0140054	0.13614	920.713	1266.99	506.786	1860	2082.55	1245.74
1869	ENSG00000175606.10	TMEM70	3456.94	-0.465917	0.387757	0.0140265	0.136199	8156.94	2563.25	3275.02	2200.8	2187.39	2358.21
1870	ENSG00000168062.9	BATF2	283.67	-0.515631	0.576656	0.0140212	0.136199	181.265	100.703	1020.67	148.593	136.948	113.838
1871	ENSG00000116396.14	KCNC4	430.899	-0.502017	0.491216	0.0140737	0.136564	162.563	697.898	1004.7	258.005	296.563	165.667
1872	ENSG00000164125.15	GASK1B	660.127	-0.420401	0.299441	0.014079	0.136564	670.394	704.923	1149.36	590.676	481.679	363.727
1873	ENSG00000059804.15	SLC2A3	194.353	-0.503049	0.496473	0.0141014	0.136683	125.159	149.884	568.913	116.065	123.725	82.3708
1874	ENSG00000180185.11	FAHD1	1289.06	-0.33708	0.183489	0.0141099	0.136683	1513.42	1489.47	1538.11	942.568	1105.03	1145.79
1875	ENSG00000261888.1	AC144831.1	28.4413	0.490166	0.451981	0.0141139	0.136683	18.702	15.2226	16.8633	45.8347	45.3345	28.6909
1876	ENSG00000197372.9	ZNF675	47.0002	-0.455867	0.367535	0.0141371	0.136835	63.299	52.6936	71.8908	36.2242	25.5006	32.393
1877	ENSG00000278311.4	GGNBP2	1661.53	0.33428	0.180786	0.0141768	0.137072	1234.33	1385.26	1507.93	1925.8	1937.1	1978.75
1878	ENSG00000154639.18	CXADR	30.1741	-0.261839	0.723287	0.0141767	0.137072	1.43861	8.19678	168.633	0	0	2.77654
1879	ENSG00000187554.12	TLR5	41.0886	-0.469504	0.399071	0.0142026	0.137217	48.9129	45.6678	72.7783	29.5708	27.3896	22.2123
1880	ENSG00000145365.10	TIFA	95.5167	-0.419978	0.299938	0.0142068	0.137217	153.932	110.071	102.067	72.4484	65.1683	69.4136
1881	ENSG00000278828.1	HIST1H3H	14.5959	-0.486127	0.704113	0.0142266	0.137334	7.19307	12.8807	54.14	2.21781	1.88894	9.25514
1882	ENSG00000130429.14	ARPC1B	48.3364	-0.511946	0.610064	0.0142761	0.137605	18.702	40.9839	167.745	18.4817	30.223	13.8827
1883	ENSG00000141096.4	DPEP3	7.3922	-0.408482	0.766349	0.0142774	0.137605	34.5267	4.68388	1.77508	1.47854	1.88894	0
1884	ENSG00000189306.10	RRP7A	890.611	0.366371	0.21895	0.0142681	0.137605	643.061	832.559	644.354	930.74	1083.3	1209.65
1885	ENSG00000106333.12	PCOLCE	1014.5	-0.511514	0.559663	0.0142862	0.137618	332.32	805.627	3467.62	496.05	631.849	353.546
1886	ENSG00000158008.9	EXTL1	1196.62	-0.485049	0.441541	0.0143007	0.137684	808.501	3213.14	993.158	652.035	721.574	791.315
1887	ENSG00000143013.12	LMO4	1872.81	-0.417419	0.296569	0.0143175	0.1377	2314.73	1548.02	3285.68	1204.27	1303.37	1580.78
1888	ENSG00000100170.9	SLC5A1	21.9805	-0.506371	0.522474	0.0143145	0.1377	21.5792	25.7613	49.7023	13.3068	12.2781	9.25514
1889	ENSG00000116096.5	SPR	847.426	-0.396167	0.261966	0.0143335	0.137715	1022.85	1377.06	761.51	588.458	649.794	684.881
1890	ENSG00000262370.5	AC108134.3	40.2375	0.472916	0.409791	0.0143343	0.137715	23.0178	33.9581	19.5259	65.795	51.0013	48.1267
1891	ENSG00000070831.15	CDC42	50.0548	-0.506281	0.524245	0.0143534	0.137826	41.7198	38.642	141.119	34.0064	20.7783	24.0634
1892	ENSG00000155090.14	KLF10	4734.77	0.400967	0.269822	0.0143749	0.137901	4289.95	2341.94	4021.45	6047.22	5180.41	6527.65
1893	ENSG00000180616.8	SSTR2	10.9537	-0.498881	0.66944	0.0143764	0.137901	14.3861	9.36775	30.1764	1.47854	6.61128	3.70206
1894	ENSG00000037280.15	FLT4	277.364	0.488151	0.453418	0.014403	0.138084	220.108	224.826	48.8147	388.116	427.844	354.472
1895	ENSG00000162383.12	SLC1A7	312.706	-0.404391	0.275755	0.0144284	0.138253	328.004	386.42	462.409	247.655	281.452	170.295
1896	ENSG00000246203.2	AL353807.3	7.6724	0.491505	0.685167	0.014459	0.138401	1.43861	2.34194	3.55016	16.2639	11.3336	11.1062
1897	ENSG00000262179.2	MYMX	20.1303	-0.455815	0.737447	0.0144522	0.138401	2.87723	5.85485	97.6295	2.21781	8.50021	3.70206
1898	ENSG00000285184.2	AC244033.2	175.639	-0.3804	0.239677	0.0145184	0.138897	210.038	247.074	188.159	133.808	132.226	142.529
1899	ENSG00000119950.20	MXI1	1162.32	-0.325648	0.173256	0.01454	0.13903	1383.95	1320.85	1354.39	961.789	926.523	1026.4
1900	ENSG00000136247.14	ZDHHC4	1245.24	-0.369685	0.225003	0.0145667	0.139212	1801.15	1210.78	1514.14	969.182	886.856	1089.33
1901	ENSG00000151665.12	PIGF	326.173	-0.37939	0.238667	0.0145887	0.139275	460.357	403.984	333.715	293.49	228.561	236.932
1902	ENSG00000182841.12	RRP7BP	127.646	0.428372	0.318775	0.0145829	0.139275	93.5099	114.755	63.9029	153.768	198.338	141.604
1903	ENSG00000140367.11	UBE2Q2	1253.68	-0.470602	0.40945	0.0146223	0.139523	817.133	1279.87	3048.7	898.212	743.296	734.858
1904	ENSG00000205356.9	TECPR1	766.117	0.366198	0.220927	0.0146775	0.139976	615.727	663.939	541.4	789.539	1104.08	882.015
1905	ENSG00000016864.18	GLT8D1	478.654	-0.352189	0.203134	0.0146893	0.139982	494.883	598.365	617.728	410.294	372.12	378.535
1906	ENSG00000146072.6	TNFRSF21	243.526	-0.48168	0.441551	0.0147112	0.139982	234.494	162.765	623.053	165.596	156.782	118.466
1907	ENSG00000127957.17	PMS2P3	58.4385	0.456508	0.377564	0.0147167	0.139982	37.404	49.1807	29.2888	71.7091	100.114	62.935
1908	ENSG00000136867.10	SLC31A2	352.793	-0.447994	0.358898	0.0147042	0.139982	386.987	270.494	743.759	238.784	235.173	241.559
1909	ENSG00000170906.15	NDUFA3	2094.09	-0.378938	0.238748	0.0147056	0.139982	3203.79	2218.99	2262.34	1341.77	1723.65	1814.01
1910	ENSG00000114770.16	ABCC5	4526.7	0.463758	0.394826	0.0147455	0.140182	2569.37	4830.25	1353.5	7039.32	6578.22	4789.54
1911	ENSG00000123453.17	SARDH	33.965	-0.495957	0.492671	0.0147561	0.14021	27.3337	55.0355	64.7905	22.1781	10.3891	24.0634
1912	ENSG00000217555.12	CKLF	25.0199	-0.505778	0.607435	0.0147798	0.140362	25.8951	21.0774	71.0032	19.9603	7.55575	4.62757
1913	ENSG00000272505.1	AC104964.4	31.1871	0.49935	0.510211	0.0147942	0.140423	10.0703	30.4452	9.76295	41.3991	51.9457	43.4992
1914	ENSG00000237945.7	LINC00649	171.153	0.415034	0.296938	0.0148017	0.140423	97.8258	140.516	134.906	279.444	200.227	173.997
1915	ENSG00000279861.1	AC073548.1	55.0836	0.462684	0.393443	0.0148152	0.140477	31.6495	46.8388	28.4013	82.0589	89.7245	51.8288
1916	ENSG00000163286.8	ALPG	6.06486	-0.246781	0.709733	0.0148463	0.140626	0	0	36.3892	0	0	0
1917	ENSG00000273272.1	U62317.4	6.06486	-0.246781	0.709733	0.0148463	0.140626	0	0	36.3892	0	0	0
1918	ENSG00000139998.15	RAB15	424.197	-0.49414	0.48924	0.0148662	0.140667	149.616	663.939	1021.56	252.091	269.173	188.805
1919	ENSG00000255198.4	SNHG9	27.0964	-0.49599	0.497073	0.0148612	0.140667	25.8951	46.8388	45.2646	22.1781	9.44468	12.9572
1920	ENSG00000230795.3	HLA-K	49.6586	0.464951	0.400154	0.0148851	0.140772	17.2634	40.9839	36.3892	68.752	64.2238	70.3391
1921	ENSG00000144771.7	LRTM1	7.56192	-0.39038	0.761294	0.0149002	0.140842	1.43861	3.51291	37.2767	2.21781	0	0.925514
1922	ENSG00000112110.9	MRPL18	1348.76	-0.353757	0.20627	0.0149504	0.141023	1831.36	1378.23	1623.31	1011.32	1028.53	1219.83
1923	ENSG00000120675.5	DNAJC15	1192.23	-0.36447	0.21997	0.0149295	0.141023	1729.21	1183.85	1403.2	948.482	858.522	1030.1
1924	ENSG00000258766.1	DIO2-AS1	21.8412	0.496023	0.500653	0.0149413	0.141023	14.3861	8.19678	13.3131	39.9205	31.1674	24.0634
1925	ENSG00000184811.3	TRARG1	56.6958	0.45889	0.38665	0.0149476	0.141023	35.9654	29.2742	45.2646	80.5803	96.3358	52.7543
1926	ENSG00000182481.8	KPNA2	290.001	-0.449664	0.366012	0.0149598	0.141038	294.916	235.365	626.604	190.731	183.227	209.166
1927	ENSG00000129055.12	ANAPC13	1362.93	-0.362526	0.217702	0.0149889	0.14124	2012.62	1409.85	1503.49	1102.99	993.58	1155.04
1928	ENSG00000128709.12	HOXD9	46.9973	-0.503681	0.560064	0.0150003	0.141264	23.0178	131.149	59.4652	19.9603	13.2226	35.1695
1929	ENSG00000158373.8	HIST1H2BD	222.696	-0.393134	0.262199	0.015007	0.141264	309.302	216.629	304.426	160.421	147.337	198.06
1930	ENSG00000283689.1	AC018553.2	7.6793	0.464823	0.714261	0.0150151	0.141267	0	2.34194	3.55016	7.39269	19.8338	12.9572
1931	ENSG00000084628.9	NKAIN1	794.604	-0.447518	0.362632	0.015051	0.141404	917.836	557.381	1688.99	542.624	561.014	499.778
1932	ENSG00000231252.2	AC099792.1	19.108	0.502849	0.600952	0.0150607	0.141404	15.8248	8.19678	1.77508	31.7886	30.223	26.8399
1933	ENSG00000028839.9	TBPL1	130.842	-0.389038	0.256092	0.0150487	0.141404	169.756	135.832	180.171	102.019	99.1692	98.1045
1934	ENSG00000232187.1	FTH1P7	14.0695	-0.502006	0.547597	0.0150687	0.141404	23.0178	19.9065	20.4134	5.17488	8.50021	7.40411
1935	ENSG00000105171.9	POP4	493.746	-0.343158	0.194041	0.0150656	0.141404	608.534	542.159	601.752	402.902	373.065	434.066
1936	ENSG00000143797.11	MBOAT2	80.2326	-0.497792	0.516627	0.0150786	0.141424	38.8426	90.1646	224.548	53.9666	37.7787	36.0951
1937	ENSG00000268279.4	AC090004.1	19.8305	0.500411	0.619343	0.0151013	0.141474	5.75446	16.3936	2.66262	40.6598	37.7787	15.7337
1938	ENSG00000144677.14	CTDSPL	1457.68	-0.459579	0.39089	0.015107	0.141474	1050.19	1435.61	3425.91	902.648	838.688	1093.03
1939	ENSG00000111266.8	DUSP16	1085.16	0.333643	0.183541	0.0151072	0.141474	995.521	880.569	816.537	1276.72	1254.25	1287.39
1940	ENSG00000151247.12	EIF4E	708.119	0.357173	0.211437	0.0151292	0.141606	608.534	469.559	623.941	907.822	772.575	866.281
1941	ENSG00000115194.10	SLC30A3	14.6999	-0.462729	0.713677	0.0151486	0.141681	5.75446	4.68388	65.678	3.69635	2.8334	5.55309
1942	ENSG00000251323.2	AP003086.1	7.87665	0.479885	0.685829	0.0151528	0.141681	1.43861	2.34194	3.55016	15.5247	17.0004	7.40411
1943	ENSG00000118596.11	SLC16A7	224.772	-0.486131	0.468736	0.0151796	0.141858	138.107	625.297	196.146	143.418	112.392	133.274
1944	ENSG00000173436.14	MICOS10	771.087	-0.366639	0.224537	0.015234	0.142265	1133.63	914.527	752.634	623.204	567.625	634.903
1945	ENSG00000178802.17	MPI	1333.41	-0.33397	0.18438	0.0152387	0.142265	1560.9	1442.63	1691.65	1035.72	1071.97	1197.62
1946	ENSG00000284874.1	AC000093.1	9.72201	0.464135	0.709313	0.0152484	0.142282	1.43861	5.85485	0.887541	16.2639	28.334	5.55309
1947	ENSG00000187109.13	NAP1L1	5832.94	-0.360197	0.216056	0.015268	0.142392	6242.15	6244.78	8559.44	4818.56	4090.49	5042.2
1948	ENSG00000243422.2	RPL23AP49	24.5686	-0.490697	0.490961	0.0152947	0.142567	37.404	21.0774	47.9272	14.7854	15.1115	11.1062
1949	ENSG00000113083.13	LOX	83.1111	-0.500055	0.596477	0.0153222	0.142751	30.2109	62.0614	296.439	54.7059	32.1119	23.1379
1950	ENSG00000181744.8	DIPK2A	273.427	-0.404489	0.283623	0.0153615	0.14297	296.355	272.836	464.184	190.731	183.227	233.23
1951	ENSG00000158525.15	CPA5	13.1548	-0.479031	0.680814	0.0153589	0.14297	2.87723	40.9839	22.1885	4.43561	5.66681	2.77654
1952	ENSG00000164889.13	SLC4A2	1339.7	0.360914	0.217575	0.0153804	0.143072	1198.37	863.004	1137.83	1443.05	1810.55	1585.41
1953	ENSG00000164867.10	NOS3	183.353	0.47488	0.437707	0.0154105	0.143124	135.23	154.568	44.377	256.526	341.897	167.518
1954	ENSG00000106701.11	FSD1L	937.914	-0.369096	0.228958	0.0154174	0.143124	1022.85	1084.32	1308.23	762.926	589.348	859.803
1955	ENSG00000207425.1	RF00019	6.12242	0.401151	0.752533	0.0154117	0.143124	0	0	2.66262	9.6105	19.8338	4.62757
1956	ENSG00000267053.6	AC092296.2	6.62613	0.46549	0.703039	0.0154175	0.143124	2.87723	1.17097	1.77508	13.3068	13.2226	7.40411
1957	ENSG00000265241.6	RBM8A	2929.51	0.360771	0.217628	0.0154281	0.143149	2910.32	1919.22	2167.37	3527.05	3538.92	3514.18
1958	ENSG00000196951.10	SCOC-AS1	17.8517	-0.493336	0.511777	0.0154627	0.143397	24.4564	25.7613	28.4013	12.5676	9.44468	6.4786
1959	ENSG00000100242.15	SUN2	3668.42	0.363685	0.221814	0.0154792	0.143477	2700.28	3566.77	2453.16	3873.03	4575	4842.29
1960	ENSG00000162813.17	BPNT1	304.367	-0.347355	0.200882	0.0155044	0.143637	384.11	354.804	347.028	254.309	233.284	252.665
1961	ENSG00000265787.2	CYP4F35P	49.0172	0.498232	0.584974	0.0155304	0.143804	40.2812	24.5904	2.66262	63.5771	97.2802	65.7115
1962	ENSG00000154222.14	CC2D1B	1134.33	0.383289	0.250783	0.0155728	0.14405	972.503	1036.31	603.528	1358.04	1465.81	1369.76
1963	ENSG00000102271.13	KLHL4	22.931	-0.476842	0.678617	0.0155669	0.14405	4.31584	17.5645	93.1918	10.3498	6.61128	5.55309
1964	ENSG00000198182.12	ZNF607	98.7997	-0.41134	0.297904	0.0156221	0.144433	119.405	115.926	142.006	90.1908	62.3349	62.935
1965	ENSG00000120008.15	WDR11	623.621	0.385653	0.254908	0.0156411	0.144519	431.584	606.562	391.405	916.694	728.185	667.296
1966	ENSG00000169515.6	CCDC8	163.156	-0.484988	0.479586	0.0156473	0.144519	117.966	132.32	450.871	59.8808	112.392	105.509
1967	ENSG00000258695.2	AC005225.3	8.71901	0.480844	0.664482	0.0157037	0.144966	1.43861	5.85485	1.77508	13.3068	16.056	13.8827
1968	ENSG00000010282.14	HHATL	9924.15	0.36774	0.22876	0.0157246	0.145011	8371.3	8607.79	6438.22	12926.9	13694.8	9505.96
1969	ENSG00000258682.1	AL132989.1	26.5679	0.491086	0.512617	0.0157229	0.145011	18.702	16.3936	7.98786	55.4452	35.8898	24.9889
1970	ENSG00000107020.9	PLGRKT	764.053	-0.379424	0.245914	0.0157326	0.145012	1235.77	788.062	792.574	563.323	578.015	626.573
1971	ENSG00000163191.5	S100A11	485.288	-0.491418	0.517918	0.0157783	0.145319	243.126	336.068	1564.73	292.011	280.507	195.284
1972	ENSG00000164393.8	ADGRF2	40.0565	0.488706	0.502201	0.015782	0.145319	15.8248	10.5387	38.1642	68.0128	68.0017	39.7971
1973	ENSG00000253549.5	CA3-AS1	111.264	0.412631	0.302107	0.0158246	0.14549	66.1763	77.284	97.6295	172.989	134.114	119.391
1974	ENSG00000111305.18	GSG1	5.91694	-0.241366	0.70128	0.0158219	0.14549	0	0	35.5016	0	0	0
1975	ENSG00000101825.7	MXRA5	496.715	-0.493392	0.536009	0.015815	0.14549	143.861	516.397	1562.96	280.922	252.173	223.974
1976	ENSG00000117593.10	DARS2	299.185	-0.383366	0.252831	0.0158639	0.145606	431.584	399.3	277.8	249.134	206.839	230.453
1977	ENSG00000137563.11	GGH	62.7179	-0.458475	0.401278	0.0158773	0.145606	58.9832	64.4033	132.244	42.1383	39.6677	38.8716
1978	ENSG00000100522.9	GNPNAT1	642.03	-0.348886	0.204294	0.0158522	0.145606	889.064	734.198	672.756	544.841	493.957	517.362
1979	ENSG00000109065.11	NAT9	370.168	0.384314	0.25425	0.0158541	0.145606	220.108	367.684	260.937	458.347	483.568	430.364
1980	ENSG00000157557.11	ETS2	2286.89	0.360953	0.220124	0.0158695	0.145606	1972.34	1564.41	1912.65	2928.98	3134.69	2208.28
1981	ENSG00000144645.13	OSBPL10	97.5263	-0.456064	0.395897	0.0159247	0.145851	66.1763	187.355	142.894	57.663	74.613	56.4564
1982	ENSG00000175591.11	P2RY2	2033.98	0.363323	0.22368	0.0159281	0.145851	1684.62	1874.72	1269.18	2204.5	2766.35	2404.49
1983	ENSG00000178971.14	CTC1	402.681	0.405978	0.290907	0.0159149	0.145851	302.109	388.762	196.146	504.921	579.903	444.247
1984	ENSG00000079150.17	FKBP7	154.206	-0.410963	0.300401	0.0159713	0.146173	155.37	179.158	254.724	136.026	94.4468	105.509
1985	ENSG00000213058.3	AL365357.1	54.2582	-0.158311	0.65514	0.0159869	0.146242	0	72.6001	252.949	0	0	0
1986	ENSG00000169599.12	NFU1	1672.19	-0.366933	0.229172	0.0160067	0.146275	2560.73	1675.66	1852.3	1326.25	1193.81	1424.37
1987	ENSG00000164253.13	WDR41	782.736	-0.3414	0.195808	0.0160062	0.146275	854.537	1007.03	917.717	649.818	567.625	699.689
1988	ENSG00000132688.10	NES	7307.27	-0.476944	0.460665	0.0160365	0.146357	2585.19	12731.9	15725.4	3998.71	4230.27	4572.04
1989	ENSG00000111834.12	RSPH4A	24.7806	0.472952	0.446728	0.0160358	0.146357	15.8248	16.3936	12.4256	37.7027	31.1674	35.1695
1990	ENSG00000280048.1	AC012409.5	6.87566	-0.419986	0.735093	0.0160398	0.146357	10.0703	1.17097	25.7387	1.47854	0.944468	1.85103
1991	ENSG00000176720.5	BOK	142.107	-0.487404	0.508748	0.0160604	0.146472	87.7555	101.874	434.007	79.1018	90.6689	59.2329
1992	ENSG00000131188.11	PRR7	48.9262	-0.484341	0.636493	0.016104	0.146575	8.63169	44.4968	183.721	11.8283	22.6672	22.2123
1993	ENSG00000170653.18	ATF7	1008.12	-0.344497	0.199945	0.0161032	0.146575	1291.88	1277.53	1022.45	895.255	797.131	764.475
1994	ENSG00000154832.14	CXXC1	827.139	0.406823	0.294029	0.0161004	0.146575	631.552	800.943	382.53	989.142	1217.42	941.248
1995	ENSG00000126247.10	CAPNS1	6188.67	-0.3543	0.212365	0.0161	0.146575	7172.93	6056.25	9022.74	4737.24	4897.07	5245.81
1996	ENSG00000280287.1	AC131212.3	86.2072	0.469889	0.43907	0.0161313	0.146749	56.106	74.942	25.7387	85.7552	175.671	99.03
1997	ENSG00000136521.12	NDUFB5	5664.82	-0.361142	0.221941	0.0161734	0.146856	8584.21	5892.32	6037.05	4517.67	4084.82	4872.83
1998	ENSG00000106624.10	AEBP1	690.065	-0.476259	0.462298	0.0161801	0.146856	263.266	1187.36	1483.97	402.902	484.512	318.377
[truncated: 56,544 more rows]
