# Supplementary material for: Biallelic PAX7 variants cause a novel Satellite Cell-opathy with progressive muscle involvement resembling facioscapulohumeral muscular dystrophy
Source: Cell Death Dis. 2026 Jan 29;17(1):179. doi: 10.1038/s41419-025-08358-6 (PMC12876871; doi:10.1038/s41419-025-08358-6)
Supplement: Supplementary file 7 — Supplementary Table 6 [file 41419_2025_8358_MOESM7_ESM.xlsx]

## Sheet: Sheet1
	Reference	DOI	Mutation Type	Gene Variant	Protien Variant	Zygosity	Exon	Protein Domain	Main Phenotype described
	Butali et al. 2013	doi: 10.1002/ajmg.a.35749	Missense	c.7G>A	p.Ala3Thr	Heterozygous	1		Cleft lip +/- Cleft palate		Muscle involvement unknown
			Missense	c.43G>A	p.Ala15Thr	Heterozygous	1		Cleft lip +/- Cleft palate		Muscular
			Missense	c.71G>A	p.Gly24Glu	Heterozygous	1		Cleft lip +/- Cleft palate		Both Muscular and Non muscular aspects
			Missense	c.1159A>C	p.Met387Leu	Heterozygous	8		Cleft lip +/- Cleft palate
			Missense	c.1231G>C	p.Gly411Arg	Heterozygous	8		Cleft lip +/- Cleft palate
			Missense	c.1234G>A	p.Gly412Ser	Heterozygous	8		Cleft lip +/- Cleft palate
			Missense	c.1396G>A	p.Gly466Ser	Heterozygous	8		Cleft lip +/- Cleft palate
	Butali et al. 2014	doi.org/10.1002/ajmg.a.36691	Missense	c.1282G>A	p.Asp428Asn	Heterozygous	8		Cleft lip +/- Cleft palate
			Missense	c.1396G>A	p.Gly466Ser	Heterozygous	8		Cleft lip
			Splicing altered	c.952+2T>A		Heterozygous	5	Homeodomain	Cleft lip +/- Cleft palate
	Leslie et al. 2015	doi.org/10.1016/j.ajhg.2015.01.004	Missense	c.776C>T	p.Ala259Val	Heterozygous	5	Homeodomain	Cleft lip +/- Cleft palate
	Gowans et al. 2017	doi:10.1002/mgg3.273	Missense	c.1223C>T	p.Pro408Leu	Heterozygous	8		Cleft lip +/- Cleft palate
	Proskorovski-Ohayon et al. 2017	doi:10.1002/humu.23310	Splicing altered	c.1403-2A>G (NM_001135254.1)	nonsense-mediated mRNA decay	Homozygous	9		Severe global developmental delay, failure to thrive, microcephaly, axial hypotonia, pyramidal tract signs, dystonic posture, seizures, irritability and self-mutilation
	Feichtinger et al. 2019	doi.org/10.1038/s41436-019-0532-z.	Nonsense	c.220C>T	p.Arg74Term	Homozygous	2	Paired box domain	Congenital myopathy with scoliosis CMYO19 (MYOSCO; OMIM 618578)
			Missense	c.166C>T	p.Arg56Cys	Homozygous	2	Paired box domain	Congenital myopathy with scoliosis CMYO19 (MYOSCO; OMIM 618578)
			Nonsense	c.433C>T	p.Arg145Term	Homozygous	3	Paired box domain	Congenital myopathy with scoliosis CMYO19 (MYOSCO; OMIM 618578)
	also in Marg et al 2019	doi.org/10.1038/s41467-019-13650-z	Splicing altered	c.86-1G>A	premature stop codon	Homozygous	2		Congenital myopathy with scoliosis CMYO19 (MYOSCO; OMIM 618578)
	Gaczkowaska et al. 2019	doi:10.1111/odi.13139	Splicing	c.87G>A	p.Val29Val	Heterozygous	2		Cleft lip +/- Cleft palate
	Wang et al. 2022	doi.org/10.1186/s13619-022-00116-9	Missense	c.845C>T	p.Ala282Val	Heterozygous	6		Congenital Scoliosis
				c.917C>T	p. Pro306Leu	Heterozygous	6		Congenital Scoliosis
				c.1360G>A	p.Val454Met	Heterozygous	8		Congenital Scoliosis
				c.1375G>A	p.Gly459Ser	Heterozygous	8		Congenital Scoliosis
				c.1376G>A	p.Gly459Asp	Heterozygous	8		Congenital Scoliosis
				c.1387G>	p.Gly463Ser	Heterozygous	8		Congenital Scoliosis
				c.1485C>A	p.Tyr495Term	Heterozygous	8		Congenital Scoliosis
	Haliloğlu et al 2024	10.1177/22143602241289705	Missense	c.801G>A,	p.Asn267Lys	Homozygous	5	Homeodomain	predominant axial and truncal involvement with dysmorphic feature defined as PAX7-CMYO
