# Supplementary material for: Biallelic PAX7 variants cause a novel Satellite Cell-opathy with progressive muscle involvement resembling facioscapulohumeral muscular dystrophy
Source: Cell Death Dis. 2026 Jan 29;17(1):179. doi: 10.1038/s41419-025-08358-6 (PMC12876871; doi:10.1038/s41419-025-08358-6)
Supplement: Supplementary file 8 — Supplementary Table 7 [file 41419_2025_8358_MOESM8_ESM.xlsx]

## Sheet: Sheet1
			Primers
		Target	Forward 5'-3'	Reverse 5'-3'
		PAX7	CACTGTGACCGAAGCACTGT	CTCCTTCTTGTCCGCTTCA
		DDX17	AAAGAAGTAAGACAGCTTGC	CAACTTGTGGTCTTTTTCAC
		DDX5	AAGAGATCATGAGTGAGAAGG	TAGGAGCTTTTCCATGTTTG
		HNRNPA1	CAATACTTTGCAAAACCACG	CTCCTGCTAAGCTTTGTTTC
		RBFOX2	GTAACTTTCGAGAATAGTGCTG	TATTCACCTCGATTTTACGG
		RBM25	ACAAAGAGGAGAGATCAGATG	AAATGTCCTCCTTCTTTTCC
		RBM39	ACAGAAGAAGAAGTTGGATG	TCATTTTACCAGCAAACCAC
		SRSF5	AGATTTCATGAGACAAGCTG	CTCCCATTTATTTCCTTTCCAG
		SFSWAP	AGTACGATGCTGAGTATTCC	CGCTTGTATTCTTCCTCTTG
		eGFP	CCACAACGTCTATATCATGGC	CCGTCCTCGATGTTGTG
		MYOD1	CACTACAGCGGCGACTCC	TAGGCGCCTTCGTAGCAG
		RB1	CTTCCTCATGCTGTTCAGGAG	TGCATGAAGACCGAGTTATAGAAT
		RPLP0	TGGTCATCCAGCAGGTGTTCGA	ACAGACACTGGCAACATTGCGG
